# Supplementary material for: In vitro resensitization of multidrug-resistant clinical isolates of Enterococcus faecium and E. faecalis through phage-antibiotic synergy
Source: Antimicrob Agents Chemother. 2024 Dec 19;69(2):e00740-24. doi: 10.1128/aac.00740-24 (PMC11823633; doi:10.1128/aac.00740-24)
Supplement: Table S1 — One-way ANOVA test scores for different treatments. [file aac.00740-24-s0002.xlsx]

## Sheet: One-way_ANOVA
E. faecium strains	Treatment		OD600 +/− SD	P−value (Vs. Antibiotic + Phage)		E. faecium strains	Treatment		OD600 +/− SD	P−value (Vs. Antibiotic + Phage)
	Antibiotic (µg/mL)	Phage					Antibiotic (µg/mL)	Phage
Tx1330	N/A	N/A	0.825 +/− 0.059	<0.0001 ****		EF208PII	N/A	N/A	0.579 +/− 0.100	0.0005 ***
	VAN (0.50)	N/A	0.671 +/− 0.064	0.0011 **			VAN (1.0)	N/A	0.564 +/− 0.064	0.0008***
	N/A	Bop (1×104)	0.734 +/− 0.101	0.0002 ***			N/A	Bop (1×104)	0.426 +/− 0.011	ns
	VAN (0.50)	Bop (1×104)	0.355 +/− 0.058	N/A			VAN (1.0)	Bop (1×104)	0.297 +/− 0.006	N/A
	N/A	N/A	0.774 +/− 0.015	<0.0001 ****			N/A	N/A	0.663 +/− 0.008	<0.0001 ****
	AMP (0.25)	N/A	0.693 +/− 0.064	<0.0001 ****			AMP (0.25)	N/A	0.665 +/− 0.027	<0.0001 ****
	N/A	Bop (1×104)	0.570 +/− 0.058	0.0001 ***			N/A	Bop (1×105)	0.656 +/− 0.026	<0.0001 ****
	AMP (0.25)	Bop (1×104)	0.265 +/− 0.063	N/A			AMP (0.25)	Bop (1×105)	0.413 +/− 0.060	N/A
	N/A	N/A	0.847 +/− 0.010	<0.0001 ****			N/A	N/A	0.579 +/− 0.059	<0.0001 ****
	LZD (0.50)	N/A	0.756 +/− 0.029	0.0001 ***			LZD (0.50)	N/A	0.573 +/− 0.051	<0.0001 ****
	N/A	Bop (1×104)	0.714 +/− 0.040	0.0003 ***			N/A	Bop (1×107)	0.284 +/− 0.038	0.0059 **
	LZD (0.50)	Bop (1×104)	0.394 +/− 0.114	N/A			LZD (0.50)	Bop (1×107)	0.134 +/− 0.009	N/A
EF98PII	N/A	N/A	0.567 +/− 0.021	<0.0001 ****		NYU	N/A	N/A	0.418 +/− 0.050	<0.0001 ****
	VAN (1.0)	N/A	0.617 +/− 0.014	<0.0001 ****			VAN (0.50)	N/A	0.646 +/− 0.039	<0.0001 ****
	N/A	Ben (1×104)	0.544 +/− 0.062	<0.0001 ****			N/A	Ben (1×104)	0.360 +/− 0.038	<0.0001 ****
	VAN (1.0)	Ben (1×104)	0.159 +/− 0.023	N/A			VAN (0.50)	Ben (1×104)	0.146 +/− 0.008	N/A
	N/A	N/A	0.577+/− 0.036	<0.0001 ****			N/A	N/A	0.656 +/− 0.042	0.0001 ***
	AMP (1.0)	N/A	0.421 +/− 0.062	<0.0002 ***			AMP (0.25)	N/A	0.591 +/− 0.010	0.0017 **
	N/A	Ben (1×104)	0.438 +/− 0.055	<0.0004 ****			N/A	Ben (1×104)	0.718 +/− 0.060	<0.0001 ****
	AMP (1.0)	Ben (1×104)	0.194 +/− 0.008	N/A			AMP (0.25)	Ben (1×104)	0.424 +/− 0.029	N/A
	N/A	N/A	0.409 +/− 0.062	0.0003 ***			N/A	N/A	0.671 +/− 0.123	0.0001 ***
	LZD (0.25)	N/A	0.440 +/− 0.070	<0.0001 ****			LZD (0.50)	N/A	0.491 +/− 0.057	0.0039 **
	N/A	Ben (1×104)	0.457 +/− 0.039	<0.0001 ****			N/A	Ben (1×104)	0.599 +/− 0.119	0.0005 ***
	LZD (0.25)	Ben (1×104)	0.145 +/− 0.001	N/A			LZD (0.50)	Ben (1×104)	0.157 +/− 0.032	N/A
