# Supplementary material for: In vitro resensitization of multidrug-resistant clinical isolates of Enterococcus faecium and E. faecalis through phage-antibiotic synergy
Source: Antimicrob Agents Chemother. 2024 Dec 19;69(2):e00740-24. doi: 10.1128/aac.00740-24 (PMC11823633; doi:10.1128/aac.00740-24)
Supplement: Table S2 — Differential expression for E. faecium EF98PII. [file aac.00740-24-s0003.xlsx]

## Sheet: E.faecium
Top 50 differentially expressed genes in E. faecium EF98PII co-cultured with (Phage+Antibiotic) at 18 h
(VAN+Phage)−Vs−VAN			(AMP+Phage)−Vs−AMP			(LZD+Phage)−Vs−LZD
Genes	Protein product		Genes	Protein product		Genes	Protein product
folC	Bifunctional protein FolC		M7W_1484	Beta-glucoside bgl operon antiterminator, BglG family ✪		sagA	Secreted antigen (Uncharacterized N-terminal domain of peptidoglycan)
cadA	Cadmium-translocating P-type ATPase ◉		M7W_1915	Hypothetical protein		glnR	HTH-type transcriptional regulator GlnR ✪
M7W_2463	DNA-3-methyladenine glycosylase II		M7W_2488	DNA repair exonuclease		M7W_667	Aggregation promoting factor
M7W_2587	Hypothetical protein		ptsP	Phosphoenolpyruvate--protein phosphotransferase		proW	Substrate binding domain of ABC-type glycine betaine transport system ◉
nox_2	NADH oxidase		recU	Holliday junction resolvase RecU ✪		lysM_3	peptidoglycan-binding protein LysM
uidB	Transporter, major facilitator family protein ◉		vraS	Sensor histidine kinase		M7W_1772	Aggregation promoting factor
M7W_2165	Hypothetical protein		folC	Bifunctional protein FolC		yhhX	Putative oxidoreductase YhhX
umuC_2	DNA directed DNA polymerase ✪		M7W_82	Hypothetical protein		rpmI	50S ribosomal protein L35
M7W_987	Hypothetical protein		M7W_2165	Hypothetical protein		frlB_3	Fructosamine deglycase FrlB
M7W_1935	Transcriptional regulator, MerR family ✪		gcp	Putative glycoprotease GCP		glmS_5	Glutamine-fructose-6-phosphate transaminase
M7W_886	Lactate 2-monooxygenase		M7W_547	6-phospho-beta-glucosidase		fabG	Beta-ketoacyl-ACP reductase
M7W_538	MutT, nudix family protein		yaiI	Protein of uncharacterised function DUF188		manZ_4	PTS mannose transporter subunit IID ◉
hprA	Phosphocarrier protein HPr		M7W_863	ABC transporter, periplasmic spermidine putrescine-binding protein PotD ◉		M7W_792	Lysine decarboxylase family
M7W_1779	Hypothetical protein		cdsA	Phosphatidate cytidylyltransferase		rplX_2	LSU ribosomal protein L24p (L26e)
M7W_1936	Organic hydroperoxide resistance protein		M7W_724	DNA topoisomerase 3 ✪		M7W_33	Cadmium efflux system accessory protein (plasmid) ◉
M7W_1465	Cadmium-translocating P-type ATPase ◉		lacR_2	Lactose phosphotransferase system repressor		M7W_987	Hypothetical protein
M7W_1001	Manganese transport protein MntH ◉		cysM_4	Cysteine synthase A		gatC_2	Asp-tRNA(Asn)/Glu-tRNA(Gln) amidotransferase subunit GatC
groES	Co-chaperone GroES ❖		metB	Cystathionine gamma-synthase		gbpA	GlcNAc-binding protein A precursor
raiA	Ribosome-associated translation inhibitor RaiA ✪		lacF_2	Lactose transport system permease protein LacF ◉		M7W_1618	Hypothetical protein
M7W_2080	Hypothetical protein		licB_2	Lichenan-specific phosphotransferase enzyme IIB component		M7W_1465	Cadmium-translocating P-type ATPase ◉
M7W_1051	Hypothetical protein		chbC	N,N'-diacetylchitobiose permease IIC component		M7W_468	Thioredoxin
M7W_2017	Heat shock protein Hsp20 ❖		licB_3	PTS system transporter subunit IIB ◉		M7W_1620	Hypothetical protein
uspA2	Universal stress protein ❖		lacF_3	PTS system, lactose/cellobiose-specific IIA component ◉		M7W_469	Universal stress protein family ❖
M7W_1778	Hypothetical protein		M7W_1672	Hydroxymethylpyrimidine ABC transporter, ATPase component ◉		M7W_1774	Hypothetical protein
M7W_1777	Hypothetical protein		nagB	glucosamine-6-phosphate deaminase		M7W_2008	Abortive infection protein
M7W_1118	Hypothetical protein		M7W_2369	Hypothetical protein		M7W_386	Transglycosylase-associated protein
M7W_1077	Hypothetical protein		thiT	Thiamine transporter ThiT ◉		M7W_2366	Hypothetical protein
msmK_1	ABC transporter ATP-binding protein ◉		rnhB	Ribonuclease HII		M7W_1778	Hypothetical protein
M7W_1661	Hypothetical protein		oxyR	LysR family transcriptional regulator ✪		raiA	Ribosome-associated translation inhibitor RaiA
M7W_1775	Hypothetical protein		mvaK1	Mevalonate kinase		msmK_1	Sugar ABC transporter ATP-binding protein ◉
glpK	glycerol kinase GlpK		M7W_2587	Hypothetical protein		uspA	Universal stress protein UspA ❖
M7W_410	Amino acid permease		M7W_987	Hypothetical protein		M7W_1777	Hypothetical protein
sacT	Transcription antiterminator BglG ✪		smc_3	Chromosome partition protein Smc		M7W_1051	Hypothetical protein
M7W_1673	Putative deoxyribonuclease YcfH ✪		M7W_241	Hypothetical protein		M7W_1253	Hypothetical protein
acm	Collagen-binding MSCRAMM adhesin Acm		M7W_820	Outer surface protein of unknown function, cellobiose operon		M7W_1001	Manganese transport protein MntH ◉
M7W_1484	Beta-glucoside bgl operon antiterminator, BglG family ✪		M7W_2282	Hypothetical protein		M7W_1775	Hypothetical protein
rpmC	50S ribosomal protein L29		yxeA	Uncharacterized protein conserved in bacteria		M7W_1661	Hypothetical protein
pyrK	Dihydroorotate dehydrogenase B (NAD(+)), electron transfer subunit		vraR_2	LuxR family DNA-binding response regulator		M7W_1662	Putative hydrolase of the alpha, beta superfamily
proW	Substrate binding domain of ABC-type glycine betaine transport system ◉		M7W_1411	Transporter associated with VraSR ◉		M7W_1254	Hypothetical protein
M7W_724	DNA topoisomerase III ✪		M7W_2093	Hypothetical protein		M7W_1779	Hypothetical protein
carB	Carbamoyl-phosphate synthase large subunit		M7W_2463	DNA-3-methyladenine glycosylase II		glsB	General stress protein ❖
carA	Glutamine-hydrolyzing carbamoyl-phosphate synthase small subunit		fabG_1	3-oxoacyl-ACP reductase		M7W_2080	Hypothetical protein
cysM_4	Cysteine synthase A		ylbL	S16 family peptidase		M7W_1975	Glucose 1-dehydrogenase
yxeA			phoR_1	Sensor histidine kinase		M7W_1976	Hypothetical protein
M7W_2282	Hypothetical protein		pehX	Polygalacturonase		M7W_1977	Hypothetical protein
M7W_1257	PTS system, fructose-specific IIA, IIB, IIC component ◉		serS	Incomplete serine--tRNA ligase		M7W_1077	Hypothetical protein
fruR	DeoR family transcriptional regulator		trmD_2	tRNA (guanine-N1)-methyltransferase		M7W_2017	Heat shock protein Hsp20 ❖
M7W_1672	Hydroxymethylpyrimidine ABC transporter, ATPase component ◉		hprA	D-isomer specific 2-hydroxyacid dehydrogenase		M7W_1676	Hypothetical protein
M7W_1670	Hydroxymethylpyrimidine ABC transporter, transmembrane component ◉		uidB	GPH family glycoside-pentoside-hexuronide: cation symporter ◉		clpB	ATP-dependent chaperone ClpB ❖
thiT	Energy-coupled thiamine transporter ThiT ◉		M7W_1385	Dolichol-phosphate mannosyltransferase in lipid-linked oligosaccharide synthesis cluster		M7W_1936	Organic hydroperoxide resistance protein
