# Supplementary material for: In vitro resensitization of multidrug-resistant clinical isolates of Enterococcus faecium and E. faecalis through phage-antibiotic synergy
Source: Antimicrob Agents Chemother. 2024 Dec 19;69(2):e00740-24. doi: 10.1128/aac.00740-24 (PMC11823633; doi:10.1128/aac.00740-24)
Supplement: Table S3 — Differential expression for E. faecalis EF116PII. [file aac.00740-24-s0004.xlsx]

## Sheet: E.faecalis
Top 50 differentially expressed genes in E. faecalis EF116PII co-cultured with (Phage+Antibiotic) at 18 h
(VAN+Phage)−Vs−VAN			(AMP+Phage)−Vs−AMP			(LZD+Phage)−Vs−LZD
Genes	Protein product		Genes	Protein product		Genes	Protein product
EF_2822	Portal protein		EF_1066	Hexapeptide-repeat containing-acetyltransferase		EF_TRNALEU1	tRNA-Leu
EF_2821	Prohead protease		EF_2901	D-isomer specific 2-hydroxyacid dehydrogenase family protein		EF_TRNAPRO1	tRNA-Pro
EF_2810	Hypothetical protein		EF_3194	LrgA family protein		EF_TRNAGLU1	tRNA-Glu
EF_2824	Hypothetical protein		IrgB	LysR family transcription regulator ✪		EF_TRNALEU2	tRNA-Leu
EF_2823	Terminase, large subunit, putative ✪		EF_3137	PTS system, IIB component ◉		EF_TRNAALA1	tRNA-Ala
EF_2820	Major capsid protein ◁		EF_1361	Dihydroxyacetone kinase family protein		EF_TRNAARG1	tRNA-Arg
EF_2812	Hypothetical protein		EF_1602	Glycosyl hydrolase, family 13		EF_TRNALYS1	tRNA-Lys
EF_2811	Minor structural protein ◁		EF_1656	Transcriptional regulator, LysR family ✪		EF_0543	Membrane protein, putative
EF_2813	Tail tape measure protein ◁		Buk	Butyrate kinase		EF_0542	Hypothetical protein
EF_2815	Major tail protein, phi13 family ◁		argF-1	Ornithine carbamoyltransferase		EF_1066	Hexapeptide-repeat containing-acetyltransferase
EF_2814	Hypothetical protein		arcA	Arginine deiminase		EF_2901	D-isomer specific 2-hydroxyacid dehydrogenase family protein
EF_2816	Conserved Hypothetical protein TIGR01725		bkdB	Dihydrolipoyllysine-residue transferase		EF_TRNASER2	tRNA-Ser
EF_2817	Hypothetical protein		EF_2223	ABC transporter, permease protein ◉		EF_1053	ABC transporter, ATP-binding protein ◉
EF_2818	Minor structural protein ◁		agrBfs	Accessory protein regulator protein B		EF_TRNAILE1	tRNA-Ile
EF_2819	Hypothetical protein		EF_1820	Histidine kinase, putative		EF_2921	Hypothetical protein
EF_2005	Major tail protein ◁		EF_1817	Serine proteinase, V8 family		EF_0708	Hypothetical protein
EF_2797	Hypothetical protein		arcC-1	Carbamate kinase 1		EF_0411	PTS system, mannitol-specific IIBC components ◉
EF_0665	Hypothetical protein		gelE	Coccolysin / Gelatinase precursor		mltF	Membrane-bound lytic murein transglycosylase MltF
EF_1801	PTS system, IIA component ◉		EF_1601	PTS system, IIABC components ◉		EF_2797	Hypothetical protein
EF_2023	Hypothetical protein		EF_3158	Hydrolase, haloacid dehalogenase-like family		EF_1251	Hypothetical protein
EF_0270	PTS system, beta-glucoside-specific IIABC component ◉		bkdA	Branched chain alpha keto dehydrogenase E1 component		EF_0665	Hypothetical protein
EF_2483	Hypothetical protein		EF_1655	2-dehydropantoate 2-reductase, putative		mtlD	Polyol dehydrogenase
EF_1022	Hypothetical protein		EF_2213	PTS system, IIBC components ◉		EF_0081	Membrane protein, putative
EF_16SA	16S ribosomal RNA		EF_1801	PTS system, IIA component ◉		EF_0080	Gls24 protein
EF_16SB	16S ribosomal RNA		EF_1803	PTS system, IIC component ◉		EF_1982	Universal stress protein family ❖
EF_16SC	16S ribosomal RNA		EF_1802	PTS system, IID component ◉		EF_1981	Hypothetical protein
EF_16SD	16S ribosomal RNA		bkdC	Branched-chain alpha-keto acid dehydrogenase E2 component		EF_1368	Hypothetical protein
EF_23SD	23S ribosomal RNA		EF_3157	Glycosyl hydrolase, family 65		EF_1953	PTS system, IIC component ◉
EF_23SC	23S ribosomal RNA		bkdD	Branched-chain alpha-keto acid dehydrogenase, E3 component, dihydrolipoamide dehydrogenase		EF_1952	PTS system, IID component ◉
EF_23SA	23S ribosomal RNA		glpF	Glycerol channel		EF_0637	Hypothetical protein
EF_23SB	23S ribosomal RNA		EF_1928	Alpha-glycerophosphate oxidase		ppdK	Phosphate dikinase protein
EF_5SB	5S ribosomal RNA		ptb	Phosphate butyryltransferase		yfiA	Ribosome hibernation protein
EF_5SA	5S ribosomal RNA		EF_1097	Hypothetical protein		trx	Thioredoxin
EF_5SD	5S ribosomal RNA		glpK	Glycerol kinase		glpK	Glycerol kinase
EF_1805	glycosyl hydrolase, family 35		EF_2221	ABC transporter, substrate-binding protein ◉		EF_0107	Transcriptional regulator, Crp/Fnr family ✪
EF_1804	PTS system, IIB component ◉		EF_2222	ABC transporter, permease protein ◉		EF_0108	C4-dicarboxylate transporter, putative ◉
EF_1803	PTS system, IIC component ◉		fruK-1	1-phosphofructokinase FruK		arcC-1	Carbamate kinase 1
EF_1802	PTS system, IID component ◉		lacD-1	Tagatose 1,6-diphosphate aldolase		argF-1	Ornithine carbamoyltransferase
lacC	Tagatose-6-phosphate kinase		EF_0695	PTS system, IIA component ◉		arcA	Arginine deiminase
EF_1809	Transcriptional regulator, GntR family ✪		EF_1836	PTS system, IIA component, putative ◉		EF_2483	Hypothetical protein
lacD-2	Tagatose 1,6-diphosphate aldolase		serS-1	Serine--tRNA ligase		EF_1022	Hypothetical protein
EF_1808	AgaS protein		EF_0097	Regulatory protein pfoR, putative ✪		EF_23SB	23S ribosomal RNA
EF_1945	Membrane protein, putative		sdhA-1	L-serine dehydratase, iron-sulfur-dependent, alpha sub		EF_23SA	23S ribosomal RNA
EF_2901	D-isomer specific 2-hydroxyacid dehydrogenase family protein		sdhB-1	L-serine dehydratase, iron-sulfur-dependent, beta subunit		EF_23SD	23S ribosomal RNA
EF_2894	General stress protein 13, putative ❖		EF_TRNAILE1	tRNA-Ile		EF_23SC	23S ribosomal RNA
EF_TRNAMET2	tRNA-Met		EF_TRNAGLU1	tRNA-Glu		EF_2804	Hypothetical protein
EF_3287	Hypothetical protein		EF_1686	Hypothetical protein		EF_1808	AgaS protein
EF_1711	Carbonic anhydrase, putative		EF_0759	SapB protein, putative		EF_1809	Transcriptional regulator, GntR family ✪
EF_1928	Alpha-glycerophosphate oxidase		EF_0758	Cadmium-translocating P-type ATPase ◉		EF_1602	Glycosyl hydrolase, family 13
glpK	Glycerol kinase		EF_TRNAGLY1	tRNA-Gly		EF_1601	PTS system, IIABC components ◉
