# Supplementary material for: In vitro resensitization of multidrug-resistant clinical isolates of Enterococcus faecium and E. faecalis through phage-antibiotic synergy
Source: Antimicrob Agents Chemother. 2024 Dec 19;69(2):e00740-24. doi: 10.1128/aac.00740-24 (PMC11823633; doi:10.1128/aac.00740-24)
Supplement: Table S4 — Fold change of genes in E. faecium EF98PII (VAN+Phage-Vs-VAN_18h). [file aac.00740-24-s0005.xlsx]

## Sheet: FoldChange_Differentially_expre
E. faecium EF98PII (VAN+Phage-Vs-VAN_18h)
Regulation	Ensembl ID	Symbol	Fold Change	Adj.Pval	Description
Up	M7W_2282	M7W_2282	44.3055	6.28e-22	hypothetical protein
Up	M7W_287	rpmC	34.1163	0.00156	LSU ribosomal protein L29p (L35e)
Up	M7W_593	M7W_593	33.5358	0.00223	hypothetical protein
Up	M7W_2297	rlmN	30.7477	0.00661	Ribosomal RNA large subunit methyltransferase N
Up	M7W_552	M7W_552	18.2686	0.00648	hypothetical protein
Up	M7W_1673	M7W_1673	16.969	0.00066	Putative deoxyribonuclease YcfH
Up	M7W_1255	fruR	15.2038	5.13e-09	Transcriptional repressor of the fructose operon, DeoR family
Up	M7W_2638	sacT	14.33	1.08e-06	transcription antiterminator, bglG family
Up	M7W_2290	oppB	13.63	0.00253	Oligopeptide transport system permease protein OppB
Up	M7W_1257	M7W_1257	13.4055	1.09e-09	PTS system, fructose-specific IIA, IIB, IIC component
Up	M7W_698	M7W_698	13.2616	0.0199	Sortase A, LPXTG specific
Up	M7W_1781	yxeA	12.3835	1.02e-12	hypothetical protein
Up	M7W_2622	proA_1	12.2414	4.03e-05	Gamma-glutamyl phosphate reductase
Up	M7W_1411	M7W_1411	11.5741	3.95e-17	Transporter associated with VraSR
Up	M7W_2305	acm	11.4969	1.96e-06	Collagen binding protein Cna
Up	M7W_410	M7W_410	11.0434	1.39e-08	Amino acid permease
Up	M7W_1413	vraR_2	10.807	3.31e-14	Response regulator LiaR
Up	M7W_2393	proV	10.2492	0.0299	Glycine betaine ABC transport system, ATP-binding protein OpuAA
Up	M7W_354	bioY2	10.0803	0.0253	Substrate-specific component BioY of biotin ECF transporter
Up	M7W_80	NA	9.75221	0.000116	hypothetical protein
Up	M7W_2292	oppA	9.53687	0.000272	Oligopeptide ABC transporter, periplasmic oligopeptide-binding protein OppA
Up	M7W_2639	M7W_2639	9.51292	0.00273	PTS system, N-acetylglucosamine-specific IIA, IIB, IIC component
Up	M7W_1918	nupC	8.68363	1.17e-07	Nucleoside permease NupC
Up	M7W_1705	purC	8.47729	0.000966	Phosphoribosylaminoimidazole-succinocarboxamide synthase
Up	M7W_2289	oppC	8.18222	0.0008	Oligopeptide transport system permease protein OppC
Up	M7W_241	M7W_241	7.89226	9.54e-08	hypothetical protein
Up	M7W_1860	carA	7.64545	0.00228	Carbamoyl-phosphate synthase small chain
Up	M7W_721	M7W_721	7.637	0.000324	Multidrug-efflux transporter, major facilitator superfamily (MFS)
Up	M7W_2683	lsrC_1	7.52848	0.000214	ABC transporter permease protein
Up	M7W_2493	M7W_2493	7.45813	0.00743	hypothetical protein
Up	M7W_1861	carB	7.4384	0.000112	Carbamoyl-phosphate synthase large chain
Up	M7W_1164	fhuG_1	7.2265	0.00709	hypothetical protein
Up	M7W_389	M7W_389	7.05923	6.74e-10	Na-driven multidrug efflux pump
Up	M7W_1859	pyrC_1	6.79468	0.000515	Dihydroorotase
Up	M7W_1858	pyrB_1	6.67139	0.00101	Aspartate carbamoyltransferase
Up	M7W_2395	M7W_2395	6.60056	0.00535	hypothetical protein
Up	M7W_347	lrgA_1	6.46872	0.00399	Antiholin-like protein LrgA
Up	M7W_1344	M7W_1344	6.43118	0.0249	hypothetical protein
Up	M7W_345	gla_1	6.28555	5.47e-06	Glycerol uptake facilitator protein
Up	M7W_831	M7W_831	6.12027	0.000183	hypothetical protein
Up	M7W_2144	dltD_1	6.08246	1.28e-07	Poly(glycerophosphate chain) D-alanine transfer protein DltD
Up	M7W_1783	M7W_1783	5.88663	8.61e-07	hypothetical protein
Up	M7W_1857	M7W_1857	5.86892	0.00418	Uracil permease
Up	M7W_1741	comEA_1	5.83918	0.0189	Late competence protein ComEA, DNA receptor
Up	M7W_2259	M7W_2259	5.80197	0.00596	hypothetical protein
Up	M7W_1862	pyrK	5.77588	0.00348	Dihydroorotate dehydrogenase electron transfer subunit
Up	M7W_814	M7W_814	5.73903	0.0124	D-serine, D-alanine, glycine transporter
Up	M7W_1851	fhs2	5.71232	1.85e-06	Formate--tetrahydrofolate ligase
Up	M7W_2287	gsiA_2	5.68658	0.000913	Oligopeptide transport ATP-binding protein OppF
Up	M7W_592	emrB	5.67739	0.000182	Drug resistance transporter EmrB, QacA subfamily
Up	M7W_98	NA	5.67018	0.00233	LtrC-like protein
Up	M7W_514	M7W_514	5.5858	0.00855	hypothetical protein
Up	M7W_2392	proW	5.5768	0.0364	Glycine betaine ABC transport permease OpuABC
Up	M7W_1665	M7W_1665	5.55248	8.5e-05	hypothetical protein
Up	M7W_1163	fhuB_1	5.46594	9.15e-07	ABC-type Fe3-siderophore transport system, permease component
Up	M7W_1712	purD	5.26983	0.00339	Phosphoribosylamine--glycine ligase
Up	M7W_2425	sagG_3	5.25612	0.00575	Teichoic acid export ATP-binding protein TagH
Up	M7W_99	NA	5.22228	0.00332	DNA topoisomerase III
Up	M7W_2302	yecS	5.16993	0.00601	ABC transporter membrane-spanning permease - glutamine transport
Up	M7W_661	ybxG	5.0822	0.00105	Histidine transport protein (permease)
Up	M7W_2682	M7W_2682	5.07244	0.00522	ABC transporter substrate-binding protein
Up	M7W_1863	pyrDB_1	5.04699	0.00207	Dihydroorotate dehydrogenase, catalytic subunit
Up	M7W_2145	dltC	5.0105	7.53e-05	D-alanine--poly(phosphoribitol) ligase subunit 2
Up	M7W_2260	M7W_2260	5.00717	0.00029	hypothetical protein
Up	M7W_931	xynD	4.97418	0.00223	Polysaccharide deacetylase
Up	M7W_71	NA	4.95915	0.0287	Sortase A, LPXTG specific
Up	M7W_986	M7W_986	4.881	9.34e-07	hypothetical protein
Up	M7W_923	M7W_923	4.78642	0.00017	Mutator mutT protein (7, 8-dihydro-8-oxoguanine-triphosphatase)
Up	M7W_415	M7W_415	4.75319	0.017	endo-beta-N-acetylglucosaminidase
Up	M7W_2199	iscS2	4.72782	2.93e-05	Cysteine desulfurase
Up	M7W_1856	pyrR	4.72737	0.00642	Uracil phosphoribosyltransferase, Pyrimidine operon regulatory protein PyrR
Up	M7W_2628	M7W_2628	4.67835	0.0059	putative integral membrane protein
Up	M7W_2594	znuB	4.60238	8.49e-08	Zinc ABC transporter, inner membrane permease protein ZnuB
Up	M7W_2396	feoB	4.58139	4.32e-05	Ferrous iron transport protein B
Up	M7W_1162	fhuC_1	4.5683	2.13e-08	Ferrichrome transport ATP-binding protein FhuC
Up	M7W_1864	pyrF	4.54988	0.0184	Orotidine 5'-phosphate decarboxylase
Up	M7W_2611	M7W_2611	4.54457	0.0442	RNA polymerase sporulation specific sigma factor SigH
Up	M7W_1709	purM	4.49153	0.000175	Phosphoribosylformylglycinamidine cyclo-ligase
Up	M7W_985	smc_3	4.47636	8.78e-08	Hypothetical protein
Up	M7W_669	M7W_669	4.46436	6.08e-09	Putative oxidoreductase
Up	M7W_1820	M7W_1820	4.44823	1.58e-06	Membrane-bound lytic murein transglycosylase D precursor
Up	M7W_670	M7W_670	4.41382	8.49e-08	Major facilitator superfamily
Up	M7W_640	lysA	4.38753	0.00167	Diaminopimelate decarboxylase
Up	M7W_1770	M7W_1770	4.38502	0.00127	GCN5-related N-acetyltransferase
Up	M7W_87	NA	4.37247	0.0233	hypothetical protein
Up	M7W_629	M7W_629	4.35548	0.0137	hypothetical protein
Up	M7W_1721	guaC	4.35437	1.8e-05	GMP reductase
Up	M7W_2301	glnQ_2	4.34491	0.00456	amino acid ABC transporter, ATP-binding protein
Up	M7W_2479	ade	4.29725	0.000389	Adenine deaminase
Up	M7W_427	adhE	4.26622	0.0316	Alcohol dehydrogenase Acetaldehyde dehydrogenase
Up	M7W_2198	thiI	4.26147	0.000141	tRNA S(4)U 4-thiouridine synthase (former ThiI)
Up	M7W_871	M7W_871	4.2087	0.0112	ABC transporter, substrate-binding protein
Up	M7W_1571	spxA_1	4.20817	0.0477	Transcriptional regulator SpxA1
Up	M7W_97	NA	4.18174	0.00338	hypothetical protein
Up	M7W_2286	M7W_2286	4.14858	0.00626	transposase
Up	M7W_617	M7W_617	4.1274	0.0015	Nicotinamidase, isochorismatase family protein
Up	M7W_2596	adcA_1	4.12353	2.38e-05	Zinc ABC transporter, periplasmic-binding protein ZnuA
Up	M7W_1865	pyrE	4.11651	0.00743	Orotate phosphoribosyltransferase
Up	M7W_1644	topA	4.1023	1.9e-06	DNA topoisomerase I
Up	M7W_1917	M7W_1917	4.08126	2.39e-07	ATP-dependent Zn protease
Up	M7W_2328	mtlF	4.04858	0.00218	PTS system, mannitol-specific IIA component
Up	M7W_929	sigV	4.03943	0.0211	RNA polymerase sigma factor SigV
Up	M7W_2341	M7W_2341	4.00631	0.00786	Transcriptional regulator, TetR family
Up	M7W_642	dapA	4.00623	0.000182	Dihydrodipicolinate synthase
Up	M7W_720	M7W_720	3.98698	0.0102	Aspartate aminotransferase
Up	M7W_739	csd	3.98624	5.52e-08	Cysteine desulfurase, SufS subfamily
Up	M7W_719	arcD	3.97993	0.00855	Arginine, ornithine antiporter ArcD
Up	M7W_516	M7W_516	3.95739	0.00434	amino acid permease family protein
Up	M7W_644	dapD	3.95069	0.0113	2, 3, 4, 5-tetrahydropyridine-2, 6-dicarboxylate N-acetyltransferase
Up	M7W_578	gadC_3	3.88424	6.71e-07	amino acid permease family protein
Up	M7W_580	M7W_580	3.85139	0.000243	Maltose operon transcriptional repressor MalR, LacI family
Up	M7W_782	M7W_782	3.83919	0.00352	hypothetical protein
Up	M7W_1905	clpX_2	3.83109	7.23e-05	Nitric oxide reductase activation protein NorD
Up	M7W_2648	azlC_1	3.81728	0.000274	hypothetical protein
Up	M7W_1956	M7W_1956	3.80713	0.000243	1-deoxy-D-xylulose 5-phosphate synthase
Up	M7W_2694	menA	3.80092	0.00626	1, 4-dihydroxy-2-naphthoate octaprenyltransferase
Up	M7W_452	infC	3.77886	0.00139	Translation initiation factor 3
Up	M7W_1908	M7W_1908	3.75714	8.75e-06	polysaccharide biosynthesis family protein
Up	M7W_930	rsiV	3.75168	0.0153	hypothetical protein
Up	M7W_1666	M7W_1666	3.73571	0.0061	hypothetical protein
Up	M7W_2245	M7W_2245	3.7155	0.0198	hypothetical protein
Up	M7W_1845	alaS	3.68052	3.07e-05	Alanyl-tRNA synthetase
Up	M7W_453	rpmI	3.67887	0.00552	LSU ribosomal protein L35p
Up	M7W_2264	frlB_3	3.66643	0.0112	Putative glucosamine-fructose-6-phosphate aminotransferase
Up	M7W_603	M7W_603	3.66261	0.00297	Transcriptional regulator, PadR family
Up	M7W_2179	pyrG	3.64579	0.000983	CTP synthase
Up	M7W_1891	yhhX	3.6299	0.0447	oxidoreductase, YhhX family
Up	M7W_2660	M7W_2660	3.61398	0.00366	hypothetical protein
Up	M7W_829	M7W_829	3.6114	7.83e-05	Membrane protein
Up	M7W_1324	xerC_14	3.60484	0.0148	Phage integrase
Up	M7W_2244	rsmF	3.56068	1.06e-05	tRNA and rRNA cytosine-C5-methylase
Up	M7W_1807	M7W_1807	3.5578	4.72e-06	Hydrolase of the alpha, beta superfamily
Up	M7W_1710	purN	3.5486	0.00194	Phosphoribosylglycinamide formyltransferase
Up	M7W_1461	tmcAL	3.49376	0.000213	UPF0348 protein family
Up	M7W_630	pcrA_1	3.46874	0.00124	DNA helicase II
Up	M7W_2593	purR_2	3.46087	7.53e-05	PurR transcription regulator associated with purine metabolism
Up	M7W_374	M7W_374	3.45184	0.00275	Branched-chain amino acid transport system carrier protein
Up	M7W_1472	M7W_1472	3.44803	0.00288	Xanthine, uracil, thiamine, ascorbate permease family protein
Up	M7W_884	mleA_1	3.43282	0.014	Malolactic enzyme
Up	M7W_2406	yheS_3	3.42456	0.00163	ABC transporter ATP-binding protein uup
Up	M7W_2504	M7W_2504	3.40956	0.00366	Altronate oxidoreductase
Up	M7W_2412	rplK	3.38666	0.000306	LSU ribosomal protein L11p (L12e)
Up	M7W_645	asd	3.38573	0.00883	Aspartate-semialdehyde dehydrogenase
Up	M7W_454	rplT	3.37906	0.00836	LSU ribosomal protein L20p
Up	M7W_577	pheDC	3.36926	1.15e-05	decarboxylase, putative
Up	M7W_852	M7W_852	3.34866	0.00274	Fumarate reductase flavoprotein subunit
Up	M7W_804	M7W_804	3.34808	0.0171	Mg(2) transport ATPase, P-type
Up	M7W_579	nhaC	3.34678	0.000925	putative tyrosine transporter, NhaC family
Up	M7W_741	sufB	3.3414	2.52e-07	Iron-sulfur cluster assembly protein SufB
Up	M7W_341	M7W_341	3.3402	0.0106	extracellular protein
Up	M7W_342	M7W_342	3.33543	0.000116	Pyruvate carboxyl transferase
Up	M7W_1957	M7W_1957	3.32702	0.0369	hypothetical protein
Up	M7W_1464	M7W_1464	3.32694	7.42e-06	hypothetical protein
Up	M7W_290	rplX_2	3.32616	0.0101	LSU ribosomal protein L24p (L26e)
Up	M7W_1482	arlR_2	3.32372	0.000134	DNA-binding heavy metal response regulator
Up	M7W_289	rplN_2	3.31064	0.00429	LSU ribosomal protein L14p (L23e)
Up	M7W_1643	dprA	3.27028	0.012	Rossmann fold nucleotide-binding protein Smf possibly involved in DNA uptake
Up	M7W_1160	dfrD_2	3.24629	0.00104	Dihydrofolate reductase
Up	M7W_1919	M7W_1919	3.24626	0.00347	Guanylate kinase
Up	M7W_667	M7W_667	3.24302	0.00601	Aggregation promoting factor
Up	M7W_734	metN2_1	3.23832	0.00334	Methionine ABC transporter ATP-binding protein
Up	M7W_285	rpsC_2	3.23783	0.00207	SSU ribosomal protein S3p (S3e)
Up	M7W_1684	dcuR	3.23765	0.0183	Two-component response regulator, malate
Up	M7W_1909	M7W_1909	3.21459	4.65e-11	integral membrane protein
Up	M7W_707	M7W_707	3.20949	0.000325	hypothetical protein
Up	M7W_284	rplV	3.20475	0.00368	LSU ribosomal protein L22p (L17e)
Up	M7W_286	rplP	3.19707	0.00296	LSU ribosomal protein L16p (L10e)
Up	M7W_628	dukA	3.18551	1.91e-05	Deoxyadenosine kinase, Deoxyguanosine kinase
Up	M7W_1273	aroF	3.17772	0.00826	2-keto-3-deoxy-D-arabino-heptulosonate-7- phosphate synthase I beta
Up	M7W_2011	srlA	3.17592	0.00553	PTS system, glucitol, sorbitol-specific IIC component
Up	M7W_2296	gldA	3.17042	0.0112	Glycerol dehydrogenase
Up	M7W_2697	M7W_2697	3.15235	0.00101	peptidase, U32 family small subunit, C1
Up	M7W_1892	ybbH_2	3.1478	0.0039	Transcriptional regulator
Up	M7W_556	M7W_556	3.14628	0.00357	Clostridial MutS2-related protein
Up	M7W_2300	fliY	3.13302	0.00755	Amino acid ABC transporter, amino acid-binding protein
Up	M7W_88	NA	3.1279	0.0307	hypothetical protein
Up	M7W_2575	pknB	3.12259	0.000306	Serine, threonine protein kinase PrkC, regulator of stationary phase
Up	M7W_1907	M7W_1907	3.11051	0.00152	DegV family protein
Up	M7W_72	NA	3.10255	0.0409	hypothetical protein
Up	M7W_828	M7W_828	3.09875	0.0028	hypothetical protein
Up	M7W_1795	peb1A	3.09641	0.00317	Glutamine ABC transporter, periplasmic glutamine-binding protein
Up	M7W_998	nfo_2	3.06855	0.00105	Endonuclease IV
Up	M7W_402	M7W_402	3.05755	0.0152	Cold-shock DEAD-box protein A
Up	M7W_292	rpsN	3.04804	0.0163	zinc-dependent SSU ribosomal protein S14p (S29e)
Up	M7W_390	M7W_390	3.04633	0.00189	hypothetical protein
Up	M7W_2509	M7W_2509	3.03924	0.00341	putative ABC transporter protein, ATP-binding component
Up	M7W_308	truA	3.0378	0.00265	tRNA pseudouridine synthase A
Up	M7W_291	rplE	3.02498	0.0101	LSU ribosomal protein L5p (L11e)
Up	M7W_1939	M7W_1939	3.0121	0.00131	hypothetical protein
Up	M7W_2651	dus2_1	2.99473	0.00126	tRNA dihydrouridine synthase B
Up	M7W_2265	glmS_5	2.9915	0.00896	hypothetical protein
Up	M7W_85	NA	2.9831	0.00751	putative ATPase
Up	M7W_307	cbiQ	2.97657	0.00407	Transmembrane component of general energizing module of ECF transporter
Up	M7W_601	gltC_2	2.97442	0.0101	Malolactic regulator
Up	M7W_2009	M7W_2009	2.95994	0.00983	Transaldolase
Up	M7W_573	ecsA_5	2.95566	0.00743	ABC-type multidrug transport system, ATPase component
Up	M7W_1015	brnQ	2.94988	0.0115	hypothetical protein
Up	M7W_2411	rplA	2.94159	0.000803	LSU ribosomal protein L1p (L10Ae)
Up	M7W_1262	gatA	2.92156	0.0015	Aspartyl-/Glutamyl-tRNA(Asn, Gln) amidotransferase subunit A
Up	M7W_710	NA	2.92087	0.00581	ferredoxin reductase
Up	M7W_1792	pheT	2.92016	0.00105	Phenylalanyl-tRNA synthetase beta chain
Up	M7W_1626	M7W_1626	2.91309	6.18e-05	Na, H antiporter
Up	M7W_282	rplB	2.90233	0.00217	LSU ribosomal protein L2p (L8e)
Up	M7W_582	pgmB	2.90225	0.017	Beta-phosphoglucomutase
Up	M7W_283	rpsS	2.89847	0.00658	SSU ribosomal protein S19p (S15e)
Up	M7W_294	rplF	2.88681	0.014	LSU ribosomal protein L6p (L9e)
Up	M7W_1787	dtpT	2.87093	0.000961	Di-, tripeptide transporter
Up	M7W_1874	aroE	2.87083	0.00295	Shikimate, quinate 5-dehydrogenase I beta
Up	M7W_2154	rsmI	2.86475	0.00675	rRNA small subunit methyltransferase I
Up	M7W_293	rpsH	2.84922	0.0208	SSU ribosomal protein S8p (S15Ae)
Up	M7W_2495	M7W_2495	2.84244	0.00518	hypothetical protein
Up	M7W_1906	M7W_1906	2.8372	0.01	hypothetical protein
Up	M7W_1729	typA_1	2.82488	0.000983	GTP-binding protein TypA, BipA
Up	M7W_1161	M7W_1161	2.81902	2.28e-05	Ferrichrome-binding periplasmic protein precursor
Up	M7W_2569	sagA	2.81798	0.00479	Cell wall-associated glycoside hydrolase protein
Up	M7W_1878	M7W_1878	2.81695	0.00479	hypothetical protein
Up	M7W_2096	ileS_1	2.81284	0.000565	Isoleucyl-tRNA synthetase
Up	M7W_1641	ylqF	2.81042	0.00123	50S ribosomal subunit maturation GTPase RbgA ( YlqF)
Up	M7W_288	rpsQ_2	2.79378	0.0104	SSU ribosomal protein S17p (S11e)
Up	M7W_2506	uxaC	2.78473	0.0196	Uronate isomerase
Up	M7W_1940	M7W_1940	2.77992	0.00303	hypothetical protein
Up	M7W_2093	M7W_2093	2.77982	0.0194	hypothetical protein
Up	M7W_1941	uxuA_1	2.77662	0.0031	Mannonate dehydratase
Up	M7W_2431	trmL	2.76006	0.0031	tRNA (cytosine34-2'-O-)-methyltransferase
Up	M7W_1265	rlmD	2.75867	1.66e-06	RNA methyltransferase, TrmA family
Up	M7W_1794	glnQ	2.75267	0.0193	Glutamate transport ATP-binding protein
Up	M7W_278	rpsJ	2.74761	0.00314	SSU ribosomal protein S10p (S20e)
Up	M7W_1433	prfC_1	2.72405	0.000554	Peptide chain release factor 3
Up	M7W_1261	gatC	2.70629	0.00102	Aspartyl-/Glutamyl-tRNA(Asn, Gln) amidotransferase subunit C
Up	M7W_1266	rpsI_1	2.69195	0.0036	hypothetical protein
Up	M7W_2691	M7W_2691	2.68797	0.0045	NADH dehydrogenase in cluster with putative pheromone precursor
Up	M7W_1625	M7W_1625	2.68348	0.0193	hypothetical protein
Up	M7W_2329	mtlA_2	2.68304	0.0194	PTS system, mannitol-specific IIB component, PTS system, mannitol-specific IIC component
Up	M7W_2104	ftsQ_1	2.66449	0.00282	Cell division protein FtsQ
Up	M7W_1264	M7W_1264	2.66435	0.00886	Transcription regulator, contains diacylglycerol kinase catalytic
Up	M7W_1552	arsC2	2.6638	0.0181	Arsenate reductase
Up	M7W_738	sufD	2.65878	7.48e-07	Iron-sulfur cluster assembly protein SufD
Up	M7W_431	M7W_431	2.65684	0.00467	putative rhamnogalacturonide-specific TRAP-type transporter, large transmembrane component RhiC
Up	M7W_1459	M7W_1459	2.65213	0.0166	Iojap protein
Up	M7W_1380	M7W_1380	2.64304	0.0146	Flavodoxin
Up	M7W_572	M7W_572	2.64122	0.000614	hypothetical protein
Up	M7W_1049	M7W_1049	2.6251	0.000808	D-alanyl-D-alanine carboxypeptidase
Up	M7W_280	rplD	2.61312	0.0071	LSU ribosomal protein L4p (L1e)
Up	M7W_279	rplC	2.60324	0.0106	LSU ribosomal protein L3p (L3e)
Up	M7W_1616	engA	2.60194	0.00434	GTP-binding protein EngA
Up	M7W_2577	M7W_2577	2.59958	0.00093	Ribosomal RNA small subunit methyltransferase B
Up	M7W_2135	ychM	2.59414	0.00481	Sulfate permease
Up	M7W_811	M7W_811	2.58877	0.00935	putative tyrosine transporter, NhaC family
Up	M7W_2671	kojP_1	2.5645	0.0469	Maltose phosphorylase, Trehalose phosphorylase
Up	M7W_1278	aroK	2.56274	0.0474	Shikimate kinase I
Up	M7W_2409	rplL	2.56184	0.018	LSU ribosomal protein L7, L12 (P1, P2)
Up	M7W_2544	M7W_2544	2.55572	0.018	Membrane-bound lytic murein transglycosylase D precursor
Up	M7W_1396	M7W_1396	2.55278	0.00883	Glycosyl transferase, family 2
Up	M7W_2515	M7W_2515	2.53746	0.0152	hypothetical protein
Up	M7W_1837	yedJ	2.53646	0.00441	putative HD superfamily hydrolase
Up	M7W_2105	murG	2.53565	0.0031	N-acetylglucosamine transferase
Up	M7W_1603	M7W_1603	2.53335	5.13e-05	Ribosomal large subunit pseudouridine synthase B
Up	M7W_917	ntpJ	2.53075	0.00308	Potassium uptake protein, integral membrane component, KtrB
Up	M7W_276	fusA	2.5291	0.00175	Translation elongation factor G
Up	M7W_1703	purB	2.51765	1.1e-05	Adenylosuccinate lyase
Up	M7W_2492	xynB	2.51716	0.0457	Beta-xylosidase
Up	M7W_1903	M7W_1903	2.51463	0.013	Hypothetical protein ywlG
Up	M7W_1023	glyS_1	2.5005	0.00124	Glycyl-tRNA synthetase beta chain
Up	M7W_2511	M7W_2511	2.49624	0.0066	Multimodular transpeptidase-transglycosylase
Up	M7W_2629	M7W_2629	2.49431	0.0284	ATPase component of ABC transporter with duplicated ATPase
Up	M7W_1591	M7W_1591	2.49412	0.00317	hypothetical protein
Up	M7W_2410	rplJ	2.49151	0.0187	LSU ribosomal protein L10p (P0)
Up	M7W_2281	steT_2	2.48908	0.00164	amino acid permease family protein
Up	M7W_581	mro	2.48678	0.032	Aldose 1-epimerase
Up	M7W_1195	polC_1	2.48353	0.000362	DNA polymerase III alpha subunit
Up	M7W_2696	M7W_2696	2.47433	0.017	peptidase, U32 family large subunit, C1
Up	M7W_1627	M7W_1627	2.46823	0.00131	ATPase component of ABC transporter with duplicated ATPase
Up	M7W_1394	M7W_1394	2.46494	0.0105	Teichoic acid export ATP-binding protein TagH
Up	M7W_1295	M7W_1295	2.43948	0.00349	glyoxalase family protein
Up	M7W_2315	M7W_2315	2.42029	0.0077	hypothetical protein
Up	M7W_2166	prfA_1	2.41835	0.00366	transcriptional regulator, Crp, Fnr family
Up	M7W_2578	fmt_1	2.40094	0.0217	Methionyl-tRNA formyltransferase
Up	M7W_1460	M7W_1460	2.39928	0.0172	Methyltransferase
Up	M7W_442	kduI1	2.3885	0.0176	4-deoxy-L-threo-5-hexosulose-uronate ketol-isomerase
Up	M7W_1130	msrC	2.33985	0.031	GAF-containing protein
Up	M7W_1235	M7W_1235	2.33917	0.039	Hypothetical protein UPF0052
Up	M7W_647	yxeP	2.32843	0.0182	N-acetyl-L, L-diaminopimelate deacetylase
Up	M7W_1722	ydcR	2.31922	0.0398	putative transcriptional regulator of pyridoxine metabolism
Up	M7W_1188	tsf_1	2.31434	0.00751	Translation elongation factor Ts
Up	M7W_1580	M7W_1580	2.30813	0.00281	hypothetical protein
Up	M7W_1953	M7W_1953	2.30324	0.0176	Nitrilotriacetate monooxygenase component B
Up	M7W_706	nudF	2.29912	5.82e-05	ADP-ribose pyrophosphatase
Up	M7W_939	M7W_939	2.29883	0.0457	Substrate-specific component conserved hypothetical protein of queuosine-regulated ECF transporter
Up	M7W_1194	proS_1	2.28842	0.000798	Prolyl-tRNA synthetase
Up	M7W_2155	yabA	2.28666	0.00163	DNA replication initiation control protein YabA
Up	M7W_2703	guaB	2.27461	0.00675	Inosine-5'-monophosphate dehydrogenase
Up	M7W_455	M7W_455	2.27127	0.0191	hypothetical protein
Up	M7W_1391	M7W_1391	2.27046	0.0313	hypothetical protein
Up	M7W_2553	lysS_2	2.26999	0.00324	Lysyl-tRNA synthetase (class II)
Up	M7W_1392	M7W_1392	2.26494	0.0343	hypothetical protein
Up	M7W_983	M7W_983	2.26491	0.0193	hypothetical protein
Up	M7W_2453	aspS	2.26442	0.0312	Aspartyl-tRNA synthetase
Up	M7W_624	M7W_624	2.25818	0.0112	Histidine kinase of the competence regulon ComD
Up	M7W_2658	M7W_2658	2.25674	0.0166	ATP-binding region, ATPase-like Histidine kinase A
Up	M7W_1277	aroA	2.2561	0.0169	5-Enolpyruvylshikimate-3-phosphate synthase
Up	M7W_1393	M7W_1393	2.2525	0.00817	Teichoic acid translocation permease protein TagG
Up	M7W_2508	M7W_2508	2.24174	0.0339	AP endonuclease, family 2
Up	M7W_1831	ponA	2.2283	0.00803	Multimodular transpeptidase-transglycosylase, Penicillin-binding protein 1A, 1B (PBP1)
Up	M7W_1300	M7W_1300	2.22214	0.00219	hypothetical protein
Up	M7W_1236	whiA	2.22177	0.0057	Cytoplasmic hypothetical protein DUF199
Up	M7W_1555	M7W_1555	2.21969	0.00869	Dienelactone hydrolase
Up	M7W_2561	M7W_2561	2.21224	0.0021	S4-domain-containing heat shock protein
Up	M7W_1408	M7W_1408	2.20797	0.018	Beta-lactamase
Up	M7W_2314	rimN	2.20791	0.00281	YrdC, Sua5 family protein, required for threonylcarbamoyladenosine (t(6)A) formation in tRNA
Up	M7W_1390	rfbD	2.20704	0.0137	dTDP-4-dehydrorhamnose reductase
Up	M7W_2454	hisS	2.20646	0.00344	Histidyl-tRNA synthetase
Up	M7W_1877	M7W_1877	2.201	0.0101	DNA topoisomerase III
Up	M7W_1478	gltC_1	2.19713	0.015	Malolactic regulator
Up	M7W_737	sufC	2.19183	0.000272	Iron-sulfur cluster assembly ATPase protein SufC
Up	M7W_1289	M7W_1289	2.18525	0.00339	hypothetical protein
Up	M7W_768	M7W_768	2.18501	0.0151	hypothetical protein
Up	M7W_1911	M7W_1911	2.185	0.00259	Cation transporter
Up	M7W_1701	purE	2.18416	6.01e-07	Phosphoribosylaminoimidazole carboxylase catalytic subunit
Up	M7W_353	queT_2	2.18383	0.0128	Substrate-specific component QueT of predicted queuosine-regulated ECF transporter
Up	M7W_305	rplQ	2.16835	0.0155	LSU ribosomal protein L17p
Up	M7W_571	aadR	2.16414	0.0313	transcriptional regulator, Crp, Fnr family
Up	M7W_1378	pepS	2.15638	0.0129	Aminopeptidase S (Leu, Val, Phe, Tyr preference)
Up	M7W_1802	ilvE	2.15151	0.013	Branched-chain amino acid aminotransferase
Up	M7W_2106	murD	2.14605	0.0286	UDP-N-acetylmuramoylalanine--D-glutamate ligase
Up	M7W_919	yjiR	2.14231	0.0403	Transcriptional regulator, GntR family, Aspartate aminotransferase
Up	M7W_1601	scpA	2.14095	0.00226	Segregation and condensation protein A
Up	M7W_1650	M7W_1650	2.13219	7.22e-06	LacX protein, plasmid
Up	M7W_1187	rpsB	2.12887	0.00598	SSU ribosomal protein S2p (SAe)
Up	M7W_1299	M7W_1299	2.12648	0.0356	Putative metallopeptidase (Zinc) SprT family
Up	M7W_727	M7W_727	2.11478	0.0449	Putative membrane protein YeiH
Up	M7W_2713	M7W_2713	2.1101	0.0331	RNA-binding protein Jag
Up	M7W_2714	oxaA	2.10892	0.0197	Inner membrane protein translocase component YidC, short form OxaI-like protein
Up	M7W_364	maf	2.1044	0.00257	Septum formation protein Maf
Up	M7W_401	murF	2.09088	0.00403	UDP-N-acetylmuramoylalanyl-D-glutamyl-2, 6- diaminopimelate--D-alanyl-D-alanine ligase
Up	M7W_1793	trpS	2.07259	0.00483	Tryptophanyl-tRNA synthetase
Up	M7W_2139	M7W_2139	2.07256	0.0392	hypothetical protein
Up	M7W_1747	rpsT	2.07101	0.0441	SSU ribosomal protein S20p
Up	M7W_605	M7W_605	2.06615	0.00621	hypothetical protein
Up	M7W_542	M7W_542	2.06312	0.00728	Xanthine, uracil, thiamine, ascorbate permease family protein
Up	M7W_277	M7W_277	2.05117	0.0189	Translation elongation factor Tu
Up	M7W_1410	greA	2.05109	0.00298	Transcription elongation factor GreA
Up	M7W_2192	radC_1	2.04853	0.0362	DNA repair protein RadC
Up	M7W_1166	gluP	2.04823	0.00518	GlpG protein (membrane protein of glp regulon)
Up	M7W_2433	cutC_3	2.04712	0.00147	Cytoplasmic copper homeostasis protein cutC
Up	M7W_708	mtnN	2.04201	0.00475	5'-methylthioadenosine nucleosidase, S-adenosylhomocysteine nucleosidase
Up	M7W_240	zupT	2.03641	0.0174	Metal transporter, ZIP family
Up	M7W_2693	apbE	2.03466	0.0413	Thiamin biosynthesis lipoprotein ApbE
Up	M7W_1089	tag_1	2.0089	0.0248	DNA-3-methyladenine glycosylase
Up	M7W_2107	mraY	2.00776	0.0378	Phospho-N-acetylmuramoyl-pentapeptide-transferas e
Up	M7W_326	M7W_326	2.00729	0.019	Oligopeptide transport system permease protein OppC
Up	M7W_2118	M7W_2118	2.00728	0.0108	Octaprenyl-diphosphate synthase, Dimethylallyltransferase, Geranyltranstransferase
Up	M7W_2196	valS	2.00555	0.032	Valyl-tRNA synthetase
Down	M7W_1936	M7W_1936	-34.8463	3.49e-09	Organic hydroperoxide resistance protein
Down	M7W_2017	M7W_2017	-27.3051	2.99e-07	heat shock protein Hsp20
Down	M7W_2275	msmK_1	-22.2198	6.73e-13	Multiple sugar ABC transporter, ATP-binding protein
Down	M7W_1779	M7W_1779	-17.2095	7.46e-11	hypothetical protein
Down	M7W_2080	M7W_2080	-16.9794	5.25e-08	hypothetical protein
Down	M7W_1777	M7W_1777	-16.1696	2.93e-07	hypothetical protein
Down	M7W_1001	M7W_1001	-14.9151	1.1e-11	Manganese transport protein MntH
Down	M7W_1118	M7W_1118	-13.1797	5.7e-11	hypothetical protein
Down	M7W_1077	M7W_1077	-12.7477	5.25e-08	hypothetical protein
Down	M7W_1778	M7W_1778	-12.5865	1.45e-07	hypothetical protein
Down	M7W_1465	M7W_1465	-12.4963	2.74e-12	cadmium-translocating P-type ATPase
Down	M7W_2371	groES	-12.157	1.54e-23	Heat shock protein 60 family co-chaperone GroES
Down	M7W_1319	clpB	-10.6953	2.5e-09	ClpB protein
Down	M7W_1568	uspA2	-10.133	4.43e-07	Universal stress protein family
Down	M7W_969	raiA	-9.97625	1.04e-09	Ribosomal subunit interface protein
Down	M7W_1051	M7W_1051	-9.84228	3.66e-06	hypothetical protein
Down	M7W_1	NA	-9.64765	2.37e-12	hypothetical protein
Down	M7W_1937	marR	-9.45039	4.87e-06	Organic hydroperoxide resistance transcriptional regulator, MarR family
Down	M7W_683	mazF	-9.05195	0.0104	Programmed cell death toxin MazF
Down	M7W_1223	hrcA_1	-8.75009	7.46e-11	Heat-inducible transcription repressor HrcA
Down	M7W_1224	grpE	-8.45483	2.29e-22	Heat shock protein GrpE
Down	M7W_878	M7W_878	-8.06459	3.21e-08	Hypothetical protein possible functionally linked with Alanyl-tRNA synthetase
Down	M7W_1618	M7W_1618	-8.02286	2.26e-06	hypothetical protein
Down	M7W_1775	M7W_1775	-7.86257	9.48e-06	hypothetical protein
Down	M7W_880	M7W_880	-7.80432	4.14e-06	hypothetical protein
Down	M7W_1474	M7W_1474	-7.72485	4.01e-06	hypothetical protein
Down	M7W_468	M7W_468	-7.70783	7.67e-07	Thioredoxin
Down	M7W_1879	M7W_1879	-7.6762	7.43e-09	hypothetical protein
Down	M7W_2463	M7W_2463	-7.61809	0.0361	DNA-3-methyladenine glycosylase II
Down	M7W_469	M7W_469	-7.56239	4.14e-06	Universal stress protein family
Down	M7W_2370	groEL	-7.41152	1.61e-24	Heat shock protein 60 family chaperone GroEL
Down	M7W_386	M7W_386	-6.97563	0.000907	Transglycosylase-associated protein
Down	M7W_498	M7W_498	-6.77254	1.58e-06	Putative ion-channel protein
Down	M7W_413	M7W_413	-6.6086	1.13e-05	hypothetical protein
Down	M7W_886	M7W_886	-6.56999	0.00232	Lactate 2-monooxygenase
Down	M7W_1661	M7W_1661	-6.44597	0.00263	hypothetical protein
Down	M7W_1977	M7W_1977	-6.3171	9.86e-05	hypothetical protein
Down	M7W_1435	M7W_1435	-6.30892	7.42e-05	hypothetical protein
Down	M7W_1773	uspA	-6.2978	0.000133	Universal stress protein family
Down	M7W_1704	M7W_1704	-6.25219	1.83e-05	hypothetical protein
Down	M7W_180	NA	-6.24018	2.03e-06	hypothetical protein
Down	M7W_2369	M7W_2369	-6.23053	0.00581	hypothetical protein
Down	M7W_1786	M7W_1786	-6.12275	6.22e-07	Nitroreductase family protein
Down	M7W_1774	M7W_1774	-6.11923	1.28e-05	hypothetical protein
Down	M7W_414	M7W_414	-6.08688	0.000662	hypothetical protein
Down	M7W_1096	trmD_2	-6.00667	0.028	tRNA (Guanine37-N1) -methyltransferase
Down	M7W_1676	M7W_1676	-5.98482	0.000473	hypothetical protein
Down	M7W_2008	M7W_2008	-5.89418	0.000383	Abortive infection protein
Down	M7W_576	tyrS1	-5.88656	3.94e-05	Tyrosyl-tRNA synthetase
Down	M7W_2184	ugpQ	-5.872	3.14e-07	Glycerophosphoryl diester phosphodiesterase
Down	M7W_1976	M7W_1976	-5.86621	0.000346	hypothetical protein
Down	M7W_850	M7W_850	-5.8565	7.75e-07	acetyltransferase
Down	M7W_2310	M7W_2310	-5.82909	0.000351	hypothetical protein
Down	M7W_2183	miaA	-5.81766	3.15e-06	tRNA delta(2)-isopentenylpyrophosphate transferase
Down	M7W_902	trxA	-5.68229	6.99e-07	Thioredoxin
Down	M7W_1620	M7W_1620	-5.67347	1.83e-05	hypothetical protein
Down	M7W_1091	azr_2	-5.57421	1.09e-09	NADPH-dependent FMN reductase protein
Down	M7W_1686	yuaF	-5.39111	0.000292	hypothetical protein
Down	M7W_471	M7W_471	-5.38121	3.99e-06	Serine protease, DegP, HtrA, do-like protein
Down	M7W_2368	ccpB	-5.31925	0.00325	transcription regulator
Down	M7W_1662	M7W_1662	-5.31276	0.00108	Putative hydrolase of the alpha, beta superfamily
Down	M7W_2182	hflX	-5.25863	6.7e-05	GTP-binding protein HflX
Down	M7W_835	M7W_835	-5.25015	6.77e-11	hypothetical protein
Down	M7W_1253	M7W_1253	-5.2121	8.18e-06	hypothetical protein
Down	M7W_2465	M7W_2465	-5.16267	2.42e-05	hypothetical protein
Down	M7W_2428	M7W_2428	-5.16059	0.000655	hypothetical protein
Down	M7W_1062	cadA	-5.09438	0.000272	Lead, cadmium, zinc and mercury transporting ATPase Copper-translocating P-type ATPase
Down	M7W_1156	cbh_1	-5.07539	0.000306	Choloylglycine hydrolase
Down	M7W_1504	M7W_1504	-5.05117	0.00029	hypothetical protein
Down	M7W_2207	M7W_2207	-5.04782	0.000974	hypothetical protein
Down	M7W_2665	dps	-5.02984	0.000325	Non-specific DNA-binding protein Dps, Iron-binding ferritin-like antioxidant protein, Ferroxidase
Down	M7W_881	M7W_881	-5.02408	4.6e-05	hypothetical protein
Down	M7W_2256	M7W_2256	-5.00323	0.00163	CsbD-like protein
Down	M7W_1225	dnaK	-4.96499	1.03e-11	Chaperone protein DnaK
Down	M7W_1965	amaP	-4.93558	0.000182	hypothetical protein
Down	M7W_2610	M7W_2610	-4.90259	0.000201	Veg protein
Down	M7W_2699	M7W_2699	-4.8952	9.24e-07	Transcriptional regulator CtsR
Down	M7W_844	xthA	-4.84702	5.47e-06	Exodeoxyribonuclease III
Down	M7W_2243	M7W_2243	-4.70828	0.00114	hypothetical protein
Down	M7W_1303	M7W_1303	-4.68141	0.00463	membrane protein
Down	M7W_1723	pdhA	-4.66298	0.00151	Pyruvate dehydrogenase E1 component alpha subunit
Down	M7W_225	yaaA_1	-4.65726	1.1e-05	hypothetical protein
Down	M7W_1254	M7W_1254	-4.57873	0.000354	hypothetical protein
Down	M7W_1687	yuaG	-4.57181	0.000726	Band 7 protein, SPFH
Down	M7W_2380	M7W_2380	-4.5584	0.00115	Hypothetical protein DUF194, DegV family
Down	M7W_882	M7W_882	-4.49501	0.000334	hypothetical protein
Down	M7W_2466	uspA4	-4.45403	0.000346	Universal stress protein family
Down	M7W_2234	ppi	-4.42026	1.61e-05	Peptidyl-prolyl cis-trans isomerase
Down	M7W_2366	M7W_2366	-4.34949	1.66e-06	hypothetical protein
Down	M7W_1975	M7W_1975	-4.33194	0.0028	Glucose 1-dehydrogenase
Down	M7W_539	yybA	-4.32985	4.83e-05	Transcriptional regulator, MarR family
Down	M7W_1971	glsB	-4.31788	0.00281	hypothetical protein
Down	M7W_1814	fabG_1	-4.27481	0.00601	Oxidoreductase, short-chain dehydrogenase, reductase family
Down	M7W_1119	M7W_1119	-4.26516	0.000174	Choloylglycine hydrolase
Down	M7W_836	M7W_836	-4.24398	2.52e-07	Acetyltransferase (GNAT family) conserved hypothetical protein
Down	M7W_1308	nrdR	-4.22941	7.5e-09	Ribonucleotide reductase transcriptional regulator NrdR
Down	M7W_1004	M7W_1004	-4.22905	9.71e-06	Beta-glucoside bgl operon antiterminator, BglG family
Down	M7W_2420	M7W_2420	-4.20488	0.000166	CBS containing protein
Down	M7W_1466	M7W_1466	-4.19139	1.83e-05	4-oxalocrotonate tautomerase Xylose transport system permease protein xylH
Down	M7W_1436	clpE_1	-4.18205	6.65e-06	ATP-dependent Clp protease, ATP-binding subunit ClpE
Down	M7W_540	M7W_540	-4.16944	0.000479	transcription repressor
Down	M7W_239	spxB	-4.16688	0.000456	Pyruvate oxidase
Down	M7W_2607	M7W_2607	-4.16067	0.037	Zinc protease
Down	M7W_1078	bsh	-4.15373	0.000325	Choloylglycine hydrolase
Down	M7W_2373	gmuC_2	-4.12404	0.000316	PTS system, cellobiose-specific IIC component
Down	M7W_1288	M7W_1288	-4.12137	0.0255	Nitrogen regulatory protein P-II
Down	M7W_1619	M7W_1619	-4.11718	0.000493	TPR-repeat-containing protein, putative component of Menaquinone-cytochrome C reductase
Down	M7W_1821	cysK	-4.07329	6.19e-05	Cysteine synthase
Down	M7W_1052	M7W_1052	-4.0554	4.32e-05	hypothetical protein
Down	M7W_682	M7W_682	-4.03292	1.08e-06	transcriptional regulator, AbrB family
Down	M7W_1790	yybR	-3.97683	3.88e-08	Transcriptional regulator, HxlR family
Down	M7W_2668	M7W_2668	-3.97457	0.00177	Peptide methionine sulfoxide reductase MsrA
Down	M7W_1424	M7W_1424	-3.9741	7.83e-05	tspO protein, putative
Down	M7W_1964	M7W_1964	-3.96521	0.00167	hypothetical protein
Down	M7W_618	lolD_4	-3.94644	2.37e-06	ABC transporter, ATP-binding protein
Down	M7W_1806	M7W_1806	-3.90721	0.000234	Outer surface protein of unknown function, cellobiose operon
Down	M7W_1005	M7W_1005	-3.88446	0.000849	PTS system, beta-glucoside-specific IIA, IIB, IIC component
Down	M7W_238	M7W_238	-3.87335	0.00151	hypothetical protein
Down	M7W_567	M7W_567	-3.82778	0.0126	Phosphoenolpyruvate-dihydroxyacetone phosphotransferase, subunit DhaM DHA-specific IIA component
Down	M7W_2232	yugI_2	-3.8236	2.92e-05	General stress protein 13
Down	M7W_2687	M7W_2687	-3.79384	0.00237	hypothetical protein
Down	M7W_2081	M7W_2081	-3.78023	0.00115	hypothetical protein
Down	M7W_1640	M7W_1640	-3.74272	0.0228	Glyoxalase family protein
Down	M7W_372	M7W_372	-3.72674	2.87e-05	hypothetical protein
Down	M7W_1982	M7W_1982	-3.71814	7.79e-06	hypothetical protein
Down	M7W_1094	M7W_1094	-3.6782	1.9e-06	hypothetical protein
Down	M7W_1963	M7W_1963	-3.66678	0.00541	General stress protein, Gls24 family
Down	M7W_1972	M7W_1972	-3.66007	0.00223	General stress protein, Gls24 family
Down	M7W_1216	M7W_1216	-3.6241	0.00405	hypothetical protein
Down	M7W_575	M7W_575	-3.61534	0.00117	hypothetical protein
Down	M7W_1973	gapB	-3.5689	0.00312	hypothetical protein
Down	M7W_1111	rpiR2	-3.56193	1.9e-06	Sialic acid utilization regulator, RpiR family
Down	M7W_1239	M7W_1239	-3.53876	0.0015	hypothetical protein
Down	M7W_1307	M7W_1307	-3.53804	0.00101	hypothetical protein
Down	M7W_1983	M7W_1983	-3.52771	3.78e-05	hypothetical protein
Down	M7W_1631	M7W_1631	-3.50673	1.83e-05	Hypothetical protein DUF194, DegV family
Down	M7W_1215	ydeA	-3.50095	0.00131	hypothetical protein
Down	M7W_2240	yfkN	-3.48206	0.0018	5'-nucleotidase family protein in cluster with NagD-like phosphatase
Down	M7W_587	M7W_587	-3.47462	0.000456	Sortase A, LPXTG specific
Down	M7W_845	mviM	-3.47387	2.66e-05	Putative oxidoreductase YcjS
Down	M7W_497	M7W_497	-3.43585	0.000979	Peptide methionine sulfoxide reductase MsrA
Down	M7W_1979	M7W_1979	-3.4114	0.0011	Hydrolase (HAD superfamily)
Down	M7W_1974	M7W_1974	-3.36457	0.00256	hypothetical protein
Down	M7W_922	gloA	-3.3583	0.00259	Lactoylglutathione lyase
Down	M7W_1416	ghrB	-3.33763	0.000909	D-3-phosphoglycerate dehydrogenase
Down	M7W_632	M7W_632	-3.33123	0.000849	Transcriptional regulator SpxA1
Down	M7W_933	M7W_933	-3.29727	0.0132	Central glycolytic-element regulator protein
Down	M7W_2082	M7W_2082	-3.27651	0.0371	DNA-directed RNA polymerase specialized sigma subunit, sigma24-like protein
Down	M7W_885	M7W_885	-3.26505	0.00134	hypothetical protein
Down	M7W_407	M7W_407	-3.25307	0.00104	zinc-containing alcohol dehydrogenase, quinone oxidoreductase Similar to arginate lyase
Down	M7W_500	M7W_500	-3.24546	0.0148	PTS system, cellobiose-specific IIC component
Down	M7W_965	M7W_965	-3.23256	0.000566	hypothetical protein
Down	M7W_2169	M7W_2169	-3.21914	0.00152	hypothetical protein
Down	M7W_1724	pdhB	-3.20271	0.0104	Pyruvate dehydrogenase E1 component beta subunit
Down	M7W_1503	M7W_1503	-3.20164	0.0124	hypothetical protein
Down	M7W_2345	srlB	-3.15279	0.000194	PTS system, glucitol, sorbitol-specific IIA component
Down	M7W_466	M7W_466	-3.14237	0.000106	hypothetical protein
Down	M7W_1585	M7W_1585	-3.12397	0.000641	hypothetical protein
Down	M7W_1180	arcA	-3.0828	0.0129	Arginine deiminase
Down	M7W_1463	M7W_1463	-3.076	6.44e-05	hypothetical protein
Down	M7W_232	nrnA_1	-3.06332	2.29e-05	Phosphoesterase, DHH family protein
Down	M7W_2002	M7W_2002	-3.05812	0.00188	hypothetical protein
Down	M7W_992	M7W_992	-3.05173	0.000752	General stress protein
Down	M7W_1067	M7W_1067	-3.04263	0.00964	Cell division protein FtsW
Down	M7W_729	M7W_729	-3.03891	0.000697	Exfoliative toxin A
Down	M7W_551	M7W_551	-3.03665	0.00666	NADH peroxidase
Down	M7W_1006	M7W_1006	-3.02869	0.00598	Sugar isomerase (SIS)
Down	M7W_2210	M7W_2210	-3.01567	0.041	hypothetical protein
Down	M7W_2352	M7W_2352	-3.00452	0.00891	L-ribulose-5-phosphate 4-epimerase
Down	M7W_541	M7W_541	-2.98731	0.00645	hypothetical protein
Down	M7W_2187	M7W_2187	-2.97987	0.0015	hypothetical protein
Down	M7W_1876	M7W_1876	-2.97811	0.0447	PhnB protein
Down	M7W_975	M7W_975	-2.97672	0.00259	Cardiolipin synthetase
Down	M7W_1893	M7W_1893	-2.97573	0.00778	Sortase A, LPXTG specific
Down	M7W_633	M7W_633	-2.96458	0.00728	ArsC related hypothetical protein
Down	M7W_1800	ykuL	-2.96372	0.00344	CBS containing protein
Down	M7W_1980	M7W_1980	-2.94979	0.00615	hypothetical protein
Down	M7W_151	NA	-2.91344	0.00675	Death on curing protein, Doc toxin
Down	M7W_621	M7W_621	-2.90488	0.000306	Protein of unknown function UPF0118
Down	M7W_510	M7W_510	-2.90339	0.00818	hypothetical protein
Down	M7W_1755	gloB	-2.88138	0.00223	Hydroxyacylglutathione hydrolase
Down	M7W_417	opuCD	-2.87266	0.0112	Osmotically activated L-carnitine, choline ABC transporter, permease protein OpuCD
Down	M7W_63	NA	-2.87239	0.00339	hypothetical protein
Down	M7W_1069	M7W_1069	-2.86065	0.0142	MoxR-like ATPase
Down	M7W_962	M7W_962	-2.85175	0.012	hypothetical protein
Down	M7W_1179	M7W_1179	-2.84066	0.00088	Transcriptional regulator ArcR
Down	M7W_803	ndk	-2.83403	0.000175	Nucleoside diphosphate kinase
Down	M7W_2127	manZ_3	-2.82451	0.0333	PTS system, mannose-specific IID component
Down	M7W_1238	M7W_1238	-2.8243	0.0247	hypothetical protein
Down	M7W_1155	M7W_1155	-2.82078	0.031	Transcriptional regulator, TetR family
Down	M7W_391	rplY	-2.80468	0.000241	LSU ribosomal protein L25p
Down	M7W_2114	M7W_2114	-2.78599	0.000538	hypothetical protein
Down	M7W_777	M7W_777	-2.76811	0.00345	hypothetical protein
Down	M7W_2128	manY_2	-2.7643	0.0395	PTS system, mannose-specific IIC component
Down	M7W_62	NA	-2.76404	0.00111	hypothetical protein
Down	M7W_1927	M7W_1927	-2.76376	1.39e-06	lipoprotein, putative
Down	M7W_2251	M7W_2251	-2.74586	0.00164	metal-dependent hydrolase
Down	M7W_399	ubiB	-2.73882	0.000901	Ubiquinone biosynthesis monooxygenase UbiB
Down	M7W_1588	M7W_1588	-2.73848	0.0208	Alpha, beta hydrolase
Down	M7W_233	rplI	-2.73547	0.00117	LSU ribosomal protein L9p
Down	M7W_2566	M7W_2566	-2.72613	2.42e-05	hypothetical protein
Down	M7W_2422	ytlR	-2.71633	0.00543	Transcription regulator, contains diacylglycerol kinase catalytic
Down	M7W_1110	bin3_2	-2.70764	0.000374	site-specific recombinase, resolvase family
Down	M7W_1429	M7W_1429	-2.70751	0.000173	Cysteinyl-tRNA synthetase related protein
Down	M7W_1286	M7W_1286	-2.67696	0.0291	Membrane spanning protein
Down	M7W_1630	M7W_1630	-2.67609	1.44e-05	putative membrane protein hemolysin III
Down	M7W_1713	M7W_1713	-2.67563	0.0427	Oxidoreductase, aldo, keto reductase family
Down	M7W_1808	M7W_1808	-2.67461	0.0425	NAD-dependent glyceraldehyde-3-phosphate dehydrogenase
Down	M7W_1989	M7W_1989	-2.66575	0.00518	hypothetical protein
Down	M7W_2601	recA	-2.65322	0.0112	RecA protein
Down	M7W_2643	M7W_2643	-2.65014	0.00883	Pyruvate, 2-oxoglutarate dehydrogenase complex, dihydrolipoamide dehydrogenase (E3) component
Down	M7W_1969	yozG	-2.64391	8.5e-05	Transcriptional regulator, Cro, CI family
Down	M7W_1488	M7W_1488	-2.64205	0.00758	PTS system, N-acetylglucosamine-specific IIA, IIB, IIC component
Down	M7W_1172	M7W_1172	-2.64087	0.0439	hypothetical protein
Down	M7W_1105	M7W_1105	-2.63404	0.00151	Sucrose-6-phosphate hydrolase
Down	M7W_2564	ldh1	-2.61064	0.00847	L-lactate dehydrogenase
Down	M7W_1694	M7W_1694	-2.59801	0.00202	TIM-barrel-containing enzyme
Down	M7W_2357	M7W_2357	-2.59702	0.0148	Alpha-N-arabinofuranosidase
Down	M7W_993	M7W_993	-2.59176	0.00448	hypothetical protein
Down	M7W_681	M7W_681	-2.59135	0.0032	hypothetical protein
Down	M7W_393	M7W_393	-2.59019	0.00535	5'-nucleotidase YjjG
Down	M7W_2346	M7W_2346	-2.58774	0.00202	6-phosphogluconolactonase
Down	M7W_1137	M7W_1137	-2.58354	0.0102	hypothetical protein
Down	M7W_91	NA	-2.58111	0.0148	hypothetical protein
Down	M7W_464	pepV	-2.56607	3.11e-06	Acetylornithine deacetylase, Succinyl-diaminopimelate desuccinylase, deacylase
Down	M7W_1966	M7W_1966	-2.56363	0.00121	hypothetical protein
Down	M7W_505	M7W_505	-2.56319	0.0277	GCN5-related N-acetyltransferase
Down	M7W_2299	lacG_1	-2.56291	0.00441	Beta-glucosidase 6-phospho-beta-glucosidase
Down	M7W_2367	M7W_2367	-2.54981	0.00348	Transcriptional activator tipA
Down	M7W_1841	M7W_1841	-2.54737	0.0179	hypothetical protein
Down	M7W_1934	M7W_1934	-2.54532	0.00121	hypothetical protein
Down	M7W_783	M7W_783	-2.53508	0.017	Transcriptional regulator, HxlR family
Down	M7W_2344	yhhT_2	-2.53202	0.000631	hypothetical protein
Down	M7W_1725	pdhC	-2.53095	0.0393	Dihydrolipoamide acetyltransferase component of pyruvate dehydrogenase complex
Down	M7W_559	frmR_1	-2.52738	0.0247	hypothetical protein
Down	M7W_418	M7W_418	-2.52246	0.0362	Osmotically activated L-carnitine, choline ABC transporter, substrate-binding protein OpuCC
Down	M7W_1689	M7W_1689	-2.50872	0.00317	hypothetical protein
Down	M7W_2193	M7W_2193	-2.50597	0.00662	Beta-phosphoglucomutase
Down	M7W_1309	dnaB_1	-2.50012	3.74e-05	Helicase loader DnaB
Down	M7W_333	yueI	-2.49366	0.000656	hypothetical protein
Down	M7W_1421	cspB	-2.49333	0.0155	Cold shock protein CspD
Down	M7W_2356	xsa	-2.49028	0.0076	Alpha-L-arabinofuranosidase II precursor
Down	M7W_1583	yvgN	-2.48627	0.0154	oxidoreductase of aldo, keto reductase family, subgroup 1
Down	M7W_403	acpS	-2.48552	0.00609	Holo-, acyl-carrier protein synthase
Down	M7W_2484	hit	-2.48506	2.22e-06	Histidine triad nucleotide-binding protein
Down	M7W_2322	M7W_2322	-2.4787	0.0298	hypothetical protein
Down	M7W_2113	M7W_2113	-2.46438	0.000176	Magnesium and cobalt transport protein CorA
Down	M7W_634	bsaA	-2.46098	0.021	Glutathione peroxidase
Down	M7W_2456	cypC	-2.45905	0.000333	Cytochrome P450
Down	M7W_990	M7W_990	-2.4546	4.6e-05	Glycerol-3-phosphate dehydrogenase, NAD(P)
Down	M7W_1999	M7W_1999	-2.44486	0.0226	D-lactate dehydrogenase
Down	M7W_1899	xerC_19	-2.44275	0.000538	hypothetical protein
Down	M7W_1044	acyP	-2.42081	0.0226	putative nucleoside phosphatase
Down	M7W_388	M7W_388	-2.41999	0.00456	CBS-containing hemolysin
Down	M7W_543	dexB_1	-2.41908	0.0486	Oligo-1, 6-glucosidase
Down	M7W_2242	lrp	-2.4133	0.00104	leucine-rich protein
Down	M7W_588	yjaB	-2.38642	0.0315	acetyltransferase
Down	M7W_1869	M7W_1869	-2.38089	4.14e-06	Fibronectin, fibrinogen-binding protein
Down	M7W_2503	M7W_2503	-2.36857	0.00601	Hexuronate utilization operon transcriptional repressor ExuR
Down	M7W_1542	licR_1	-2.36822	0.00202	Transcriptional antiterminator of lichenan operon, BglG family
Down	M7W_619	M7W_619	-2.35669	0.0033	hypothetical protein
Down	M7W_944	M7W_944	-2.35573	0.00259	Carboxylesterase
Down	M7W_966	licB_1	-2.34921	0.0491	PTS system, cellobiose-specific IIB component
Down	M7W_666	queG	-2.33811	0.00413	Iron-sulfur cluster-binding protein
Down	M7W_977	pstS_3	-2.32236	0.0189	Phosphate ABC transporter, periplasmic phosphate-binding protein PstS
Down	M7W_1622	M7W_1622	-2.31221	0.0128	MazG nucleotide pyrophosphohydrolase
Down	M7W_509	M7W_509	-2.29251	0.0273	hypothetical protein
Down	M7W_2091	sfsA	-2.28568	0.00196	Sugar, maltose fermentation stimulation protein
Down	M7W_2635	M7W_2635	-2.28349	0.00193	Short-chain dehydrogenase, reductase SDR
Down	M7W_991	M7W_991	-2.28212	0.00108	UTP--glucose-1-phosphate uridylyltransferase
Down	M7W_420	opuBA_5	-2.28153	0.0189	Osmotically activated L-carnitine, choline ABC transporter, ATP-binding protein OpuCA
Down	M7W_1623	cca	-2.27604	0.00685	tRNA nucleotidyltransferase
Down	M7W_2698	M7W_2698	-2.27316	0.0433	ATP-dependent Clp protease
Down	M7W_2089	cshA	-2.27182	0.0012	ATP-dependent RNA helicase YfmL
Down	M7W_665	M7W_665	-2.26774	0.0027	hypothetical protein
Down	M7W_2443	spxA	-2.26639	0.0101	Arsenate reductase family protein
Down	M7W_1582	M7W_1582	-2.24594	0.0313	hypothetical protein
Down	M7W_546	M7W_546	-2.24292	0.0344	PTS system, beta-glucoside-specific IIA, IIB, IIC component
Down	M7W_1608	M7W_1608	-2.23958	0.00974	Acetylornithine deacetylase, Succinyl-diaminopimelate desuccinylase, deacylase
Down	M7W_2307	M7W_2307	-2.23831	0.0155	hypothetical protein
Down	M7W_2239	yutD	-2.23067	0.0104	Hypothetical DUF1027 protein
Down	M7W_726	M7W_726	-2.22182	0.00544	Methylated-DNA--protein-cysteine methyltransferase
Down	M7W_2560	M7W_2560	-2.21921	0.000207	Cell division protein DivIC
Down	M7W_657	araC	-2.21119	0.00574	MSM (multiple sugar metabolism) operon regulatory protein
Down	M7W_2238	yutF	-2.20918	0.0227	putative NagD-like phosphatase
Down	M7W_843	polC_2	-2.20729	0.0322	Exonuclease
Down	M7W_1473	M7W_1473	-2.19518	0.000562	Multidrug resistance efflux pump PmrA
Down	M7W_1727	M7W_1727	-2.18739	0.0164	hypothetical protein
Down	M7W_988	hprK	-2.18391	3e-05	HPr kinase, phosphorylase
Down	M7W_1692	M7W_1692	-2.18012	0.0487	D-alanyl-D-alanine carboxypeptidase
Down	M7W_1833	ypsA	-2.17882	0.00339	hypothetical protein
Down	M7W_1691	M7W_1691	-2.17669	0.000336	hypothetical protein
Down	M7W_1968	M7W_1968	-2.17473	0.00175	hypothetical protein
Down	M7W_2163	M7W_2163	-2.16797	0.00211	Putative virion core protein (lumpy skin disease virus)
Down	M7W_1752	zosA	-2.15691	0.00751	Lead, cadmium, zinc and mercury transporting ATPase Copper-translocating P-type ATPase
Down	M7W_2237	M7W_2237	-2.14521	0.0256	integral membrane protein
Down	M7W_851	M7W_851	-2.14268	0.0158	hypothetical protein
Down	M7W_2608	mscL	-2.12394	0.0258	Large-conductance mechanosensitive channel
Down	M7W_2231	M7W_2231	-2.12301	0.0322	hypothetical protein
Down	M7W_2186	clpP	-2.12023	0.00434	ATP-dependent Clp protease proteolytic subunit
Down	M7W_1811	M7W_1811	-2.09569	0.0118	hypothetical protein
Down	M7W_2321	M7W_2321	-2.09423	0.0072	hypothetical protein
Down	M7W_1690	afr	-2.09419	0.0019	oxidoreductase, Gfo, Idh, MocA family
Down	M7W_1948	napA	-2.09147	0.0435	Na, H antiporter
Down	M7W_1009	M7W_1009	-2.0892	0.00257	Phosphoglucomutase
Down	M7W_786	M7W_786	-2.08257	0.0449	Beta-glucoside bgl operon antiterminator, BglG family
Down	M7W_2364	nadE	-2.071	0.013	NAD synthetase
Down	M7W_1567	bglB	-2.06985	0.0225	Beta-glucosidase
Down	M7W_1754	gpmA_5	-2.05735	0.0302	Phosphoglycerate mutase family
Down	M7W_2205	M7W_2205	-2.05369	0.00169	phosphatidylserine decarboxylase
Down	M7W_2088	luxO_1	-2.05116	0.00518	NtrC family Transcriptional regulator, ATPase
Down	M7W_1664	M7W_1664	-2.04747	0.0112	hypothetical protein
Down	M7W_1016	M7W_1016	-2.04685	0.00188	Phosphate starvation-inducible protein PhoH, predicted ATPase
Down	M7W_1014	M7W_1014	-2.04296	0.0133	Transamidase GatB protein
Down	M7W_838	ywpJ_2	-2.04128	0.00162	hydrolase, haloacid dehalogenase-like family
Down	M7W_1693	lytG	-2.03198	0.0133	N-acetylmuramoyl-L-alanine amidase
Down	M7W_1013	rpsU	-2.0308	0.0168	SSU ribosomal protein S21p
Down	M7W_90	NA	-2.03054	0.0449	hypothetical protein
Down	M7W_1158	M7W_1158	-2.02923	0.0132	hypothetical protein
Down	M7W_2489	ywpJ_1	-2.02753	0.0447	Cof protein HAD-superfamily hydrolase, subfamily IIB
Down	M7W_796	M7W_796	-2.02335	0.00275	hypothetical protein
Down	M7W_227	gyrB	-2.01657	0.0447	DNA gyrase subunit B
Down	M7W_2247	M7W_2247	-2.01599	0.034	putative metal-dependent peptidase
Down	M7W_1663	M7W_1663	-2.015	0.017	Maltose operon transcriptional repressor MalR, LacI family
Down	M7W_507	M7W_507	-2.01228	0.00347	putative zinc-type alcohol dehydrogenase-like protein ybdR
Down	M7W_1095	rimM	-2.01125	0.00898	16S rRNA processing protein RimM
Down	M7W_866	cdr_1	-2.00891	0.00569	CoA-disulfide reductase, Disulfide bond regulator
Down	M7W_2122	nusB	-2.00457	0.0011	Transcription termination protein NusB
Down	M7W_2592	glmU	-2.0016	0.00621	N-acetylglucosamine-1-phosphate uridyltransferase, Glucosamine-1-phosphate N-acetyltransferase
AMP+Phage-Vs-AMP_18h
Regulation	Ensembl ID	Symbol	Fold Change	Adj.Pval	Description
Up	M7W_2282	M7W_2282	16.8766	2.79e-11	hypothetical protein
Up	M7W_1411	M7W_1411	11.2578	1.07e-15	Transporter associated with VraSR
Up	M7W_820	M7W_820	9.44	2.47e-06	Outer surface protein of unknown function, cellobiose operon
Up	M7W_1413	vraR_2	8.51979	1.59e-10	Response regulator LiaR
Up	M7W_1781	yxeA	7.48361	1.43e-07	hypothetical protein
Up	M7W_241	M7W_241	6.74191	6.2e-06	hypothetical protein
Up	M7W_985	smc_3	4.76222	1.43e-07	Hypothetical protein
Up	M7W_986	M7W_986	3.79414	0.000497	hypothetical protein
Up	M7W_268	deoB	3.26416	0.000497	Phosphopentomutase
Up	M7W_821	murQ	3.04203	0.000497	N-acetylmuramic acid 6-phosphate etherase
Up	M7W_741	sufB	2.19532	0.0238	Iron-sulfur cluster assembly protein SufB
Down	M7W_1915	M7W_1915	-13.3539	2.99e-05	hypothetical protein
LZD+Phage-Vs-LZD_18h
Regulation	Ensembl ID	Symbol	Fold Change	Adj.Pval	Description
Up	M7W_636	metB	118.288	0.0364	cystathionine gamma-synthase
Up	M7W_814	M7W_814	90.2195	3.75e-05	D-serine, D-alanine, glycine transporter
Up	M7W_73	NA	59.2179	0.000332	Sortase A, LPXTG specific (plasmid)
Up	M7W_1707	purQ	43.676	0.00263	Phosphoribosylformylglycinamidine synthase subunit PurQ
Up	M7W_2290	oppB	37.5098	0.00223	Oligopeptide transport system permease protein OppB
Up	M7W_2302	yecS	36.295	0.000136	ABC transporter membrane-spanning permease glutamine transport
Up	M7W_2392	proW	34.1397	3.76e-06	Glycine betaine ABC transport permease OpuABC
Up	M7W_871	M7W_871	32.6449	0.000864	ABC transporter, substrate-binding protein
Up	M7W_2266	manZ_4	28.3139	4.4e-10	PTS system, mannose-specific IID component
Up	M7W_1267	M7W_1267	27.3677	0.00251	Methionine synthase II (cobalamin-independent)
Up	M7W_2677	M7W_2677	24.3528	0.00462	ABC-type sugar transport system, periplasmic binding protein YcjN
Up	M7W_1891	yhhX	23.8788	1.38e-07	oxidoreductase, YhhX family
Up	M7W_2264	frlB_3	23.6372	3.97e-10	Putative glucosamine-fructose-6-phosphate aminotransferase
Up	M7W_667	M7W_667	23.5899	7.18e-15	Aggregation promoting factor
Up	M7W_347	lrgA_1	22.0318	2.32e-05	Antiholin-like protein LrgA
Up	M7W_792	M7W_792	19.9121	2.49e-08	Lysine decarboxylase family
Up	M7W_2181	glnR	18.3156	2.21e-10	Transcriptional regulator, repressor of the glutamine synthetase, MerR family
Up	M7W_290	rplX_2	18.1388	1.77e-10	LSU ribosomal protein L24p (L26e)
Up	M7W_2269	manX_5	17.5593	5.95e-06	PTS system, mannose-specific IIA component
Up	M7W_2260	M7W_2260	17.5129	9.82e-06	hypothetical protein
Up	M7W_1859	pyrC_1	16.4751	4.08e-07	Dihydroorotase
Up	M7W_2265	glmS_5	16.1234	2.12e-11	hypothetical protein
Up	M7W_617	M7W_617	16.0313	0.000303	Nicotinamidase, isochorismatase family protein
Up	M7W_80	NA	15.4549	2.05e-06	hypothetical protein
Up	M7W_1772	M7W_1772	15.1808	8.45e-07	Aggregation promoting factor
Up	M7W_2292	oppA	14.9702	4.61e-05	Oligopeptide ABC transporter, periplasmic oligopeptide-binding protein OppA
Up	M7W_2145	dltC	14.8758	3.94e-08	D-alanine--poly(phosphoribitol) ligase subunit 2
Up	M7W_2500	yteP_1	14.6969	0.0371	ABC-type polysaccharide transport system, permease component
Up	M7W_1674	lysM_3	14.633	1.36e-07	Aggregation promoting factor
Up	M7W_1373	M7W_1373	14.5756	0.0335	hypothetical protein
Up	M7W_2289	oppC	14.5499	0.000479	Oligopeptide transport system permease protein OppC
Up	M7W_2569	sagA	13.7425	1.55e-14	Cell wall-associated glycoside hydrolase protein
Up	M7W_453	rpmI	13.6433	3.62e-09	LSU ribosomal protein L35p
Up	M7W_1447	fabG	13.5721	8.23e-08	3-oxoacyl-, acyl-carrier protein reductase
Up	M7W_2305	acm	13.4793	4.05e-07	Collagen binding protein Cna
Up	M7W_1344	M7W_1344	13.3664	0.0263	hypothetical protein
Up	M7W_69	NA	13.1773	0.00308	hypothetical protein
Up	M7W_1861	carB	13.1481	2.42e-07	Carbamoyl-phosphate synthase large chain
Up	M7W_1857	M7W_1857	12.5886	1.81e-05	Uracil permease
Up	M7W_284	rplV	12.5486	2.43e-11	LSU ribosomal protein L22p (L17e)
Up	M7W_1862	pyrK	12.374	1.18e-05	Dihydroorotate dehydrogenase electron transfer subunit
Up	M7W_279	rplC	12.1045	1.05e-12	LSU ribosomal protein L3p (L3e)
Up	M7W_1450	fabZ	12.0629	6.39e-08	(3R)-hydroxymyristoyl-, acyl carrier protein dehydratase
Up	M7W_1705	purC	11.6112	0.0124	Phosphoribosylaminoimidazole-succinocarboxamide synthase
Up	M7W_629	M7W_629	11.5027	0.000381	hypothetical protein
Up	M7W_1858	pyrB_1	11.1631	1.68e-05	Aspartate carbamoyltransferase
Up	M7W_2268	M7W_2268	11.1082	3.68e-06	PTS system, mannose-specific IIB component
Up	M7W_2194	folC	10.9836	0.0307	Dihydrofolate synthase, Folylpolyglutamate synthase
Up	M7W_2642	ywnA	10.8215	0.00183	Rrf2 family transcriptional regulator, group III
Up	M7W_2410	rplJ	10.592	7.56e-11	LSU ribosomal protein L10p (P0)
Up	M7W_2328	mtlF	10.5691	1.96e-05	PTS system, mannitol-specific IIA component
Up	M7W_345	gla_1	10.438	1.61e-09	Glycerol uptake facilitator protein
Up	M7W_289	rplN_2	10.3578	3.11e-09	LSU ribosomal protein L14p (L23e)
Up	M7W_1860	carA	10.3484	0.000328	Carbamoyl-phosphate synthase small chain
Up	M7W_740	M7W_740	10.3395	0.00235	Putative iron-sulfur cluster assembly scaffold protein for SUF system, SufE2
Up	M7W_719	arcD	10.3015	1.08e-05	Arginine, ornithine antiporter ArcD
Up	M7W_1446	NA	10.287	7.2e-08	hypothetical protein
Up	M7W_831	M7W_831	10.1061	8.28e-06	hypothetical protein
Up	M7W_293	rpsH	10.0806	6.16e-08	SSU ribosomal protein S8p (S15Ae)
Up	M7W_2662	M7W_2662	10.0651	0.0476	hypothetical protein
Up	M7W_720	M7W_720	10.0096	1.18e-05	Aspartate aminotransferase
Up	M7W_452	infC	9.99323	3.02e-09	Translation initiation factor 3
Up	M7W_282	rplB	9.94781	1.43e-12	LSU ribosomal protein L2p (L8e)
Up	M7W_288	rpsQ_2	9.87684	2.12e-09	SSU ribosomal protein S17p (S11e)
Up	M7W_1856	pyrR	9.78791	6.26e-05	Uracil phosphoribosyltransferase, Pyrimidine operon regulatory protein PyrR
Up	M7W_285	rpsC_2	9.70665	1.82e-10	SSU ribosomal protein S3p (S3e)
Up	M7W_1452	accD	9.66064	1.47e-06	Acetyl-coenzyme A carboxyl transferase beta chain
Up	M7W_1451	accC	9.59089	3e-07	Biotin carboxylase of acetyl-CoA carboxylase
Up	M7W_1449	accB	9.56074	6.65e-07	Biotin carboxyl carrier protein of acetyl-CoA carboxylase
Up	M7W_286	rplP	9.46607	8.7e-10	LSU ribosomal protein L16p (L10e)
Up	M7W_280	rplD	9.44612	1.48e-11	LSU ribosomal protein L4p (L1e)
Up	M7W_454	rplT	9.31338	2.95e-07	LSU ribosomal protein L20p
Up	M7W_2146	dltB	9.272	5.18e-11	D-alanyl transfer protein DltB
Up	M7W_1863	pyrDB_1	9.17296	1.26e-05	Dihydroorotate dehydrogenase, catalytic subunit
Up	M7W_292	rpsN	9.13671	5.83e-07	zinc-dependent SSU ribosomal protein S14p (S29e)
Up	M7W_2287	gsiA_2	8.90008	5.03e-05	Oligopeptide transport ATP-binding protein OppF
Up	M7W_2399	nrdH	8.81603	1.59e-05	Glutaredoxin-like protein NrdH, required for reduction of Ribonucleotide reductase class Ib
Up	M7W_278	rpsJ	8.77384	1.95e-11	SSU ribosomal protein S10p (S20e)
Up	M7W_410	M7W_410	8.6212	2.96e-07	Amino acid permease
Up	M7W_2179	pyrG	8.61584	1.04e-08	CTP synthase
Up	M7W_283	rpsS	8.5826	5.21e-09	SSU ribosomal protein S19p (S15e)
Up	M7W_2301	glnQ_2	8.48357	0.000632	amino acid ABC transporter, ATP-binding protein
Up	M7W_2683	lsrC_1	8.0427	0.00058	ABC transporter permease protein
Up	M7W_1229	tcyB	7.99386	5.67e-08	Glutamine ABC transporter, glutamine-binding protein, permease protein
Up	M7W_1957	M7W_1957	7.92696	0.000518	hypothetical protein
Up	M7W_2296	gldA	7.82834	1.23e-05	Glycerol dehydrogenase
Up	M7W_1448	M7W_1448	7.80717	3.68e-06	3-oxoacyl-, acyl-carrier-protein synthase, KASII
Up	M7W_294	rplF	7.7921	3.3e-07	LSU ribosomal protein L6p (L9e)
Up	M7W_2694	menA	7.78509	0.000217	1, 4-dihydroxy-2-naphthoate octaprenyltransferase
Up	M7W_578	gadC_3	7.74568	9.42e-15	amino acid permease family protein
Up	M7W_338	pheS_2	7.70874	0.0303	hypothetical protein
Up	M7W_2180	glnA	7.70517	9.26e-08	Glutamine synthetase type I
Up	M7W_2282	M7W_2282	7.68364	4.37e-07	hypothetical protein
Up	M7W_335	yclP	7.67751	0.00198	Iron compound ABC uptake transporter ATP-binding protein
Up	M7W_1065	M7W_1065	7.64106	0.049	hypothetical protein
Up	M7W_577	pheDC	7.53626	1.55e-14	decarboxylase, putative
Up	M7W_1472	M7W_1472	7.52732	9.6e-07	Xanthine, uracil, thiamine, ascorbate permease family protein
Up	M7W_1791	pheS	7.40116	7.53e-06	Phenylalanyl-tRNA synthetase alpha chain
Up	M7W_2411	rplA	7.26816	4.83e-11	LSU ribosomal protein L1p (L10Ae)
Up	M7W_514	M7W_514	7.17489	0.00265	hypothetical protein
Up	M7W_661	ybxG	7.16777	7.25e-05	Histidine transport protein (permease)
Up	M7W_529	mdcB	7.16177	0.00589	Triphosphoribosyl-dephospho-CoA synthetase
Up	M7W_2300	fliY	7.15734	7.01e-05	Amino acid ABC transporter, amino acid-binding protein
Up	M7W_610	M7W_610	7.1565	3.04e-06	ABC-type antimicrobial peptide transport system, permease component
Up	M7W_2409	rplL	7.11763	1.47e-07	LSU ribosomal protein L7, L12 (P1, P2)
Up	M7W_919	yjiR	7.10196	1.34e-05	Transcriptional regulator, GntR family, Aspartate aminotransferase
Up	M7W_516	M7W_516	7.0738	5.93e-05	amino acid permease family protein
Up	M7W_794	M7W_794	7.06139	1.23e-05	Deoxyadenosine kinase, Deoxyguanosine kinase
Up	M7W_291	rplE	7.05723	1.16e-06	LSU ribosomal protein L5p (L11e)
Up	M7W_1903	M7W_1903	6.86206	3.64e-06	Hypothetical protein ywlG
Up	M7W_2395	M7W_2395	6.73404	0.0495	hypothetical protein
Up	M7W_2697	M7W_2697	6.66699	1.53e-07	peptidase, U32 family small subunit, C1
Up	M7W_2286	M7W_2286	6.60087	0.000911	transposase
Up	M7W_807	metN1	6.59935	0.0344	Methionine ABC transporter ATP-binding protein
Up	M7W_2196	valS	6.56475	1.19e-09	Valyl-tRNA synthetase
Up	M7W_2440	pepF	6.51556	9.9e-08	Oligoendopeptidase F
Up	M7W_72	NA	6.46001	0.000192	hypothetical protein
Up	M7W_1787	dtpT	6.38679	9.02e-10	Di-, tripeptide transporter
Up	M7W_2412	rplK	6.35762	6.45e-09	LSU ribosomal protein L11p (L12e)
Up	M7W_1865	pyrE	6.35738	0.000296	Orotate phosphoribosyltransferase
Up	M7W_295	rplR	6.31915	2.07e-06	LSU ribosomal protein L18p (L5e)
Up	M7W_2639	M7W_2639	6.29984	0.0127	PTS system, N-acetylglucosamine-specific IIA, IIB, IIC component
Up	M7W_832	pnuC_1	6.27765	0.00323	NrdR-regulated deoxyribonucleotide transporter, PnuC-like protein
Up	M7W_2144	dltD_1	6.26998	5.44e-08	Poly(glycerophosphate chain) D-alanine transfer protein DltD
Up	M7W_2148	dltX	6.24896	0.000209	hypothetical protein
Up	M7W_579	nhaC	6.2372	2.28e-07	putative tyrosine transporter, NhaC family
Up	M7W_2453	aspS	6.17554	6.83e-07	Aspartyl-tRNA synthetase
Up	M7W_476	M7W_476	6.15215	1.64e-05	2-dehydropantoate 2-reductase
Up	M7W_1093	M7W_1093	6.09	3.32e-12	KH RNA binding protein YlqC
Up	M7W_515	M7W_515	6.07423	0.000187	decarboxylase, putative
Up	M7W_276	fusA	6.07085	5.79e-11	Translation elongation factor G
Up	M7W_2638	sacT	6.06128	0.000948	transcription antiterminator, bglG family
Up	M7W_2258	yfcC	5.93984	9.18e-14	Short-chain fatty acid transporter
Up	M7W_1453	accA_1	5.90866	0.0406	Acetyl-coenzyme A carboxyl transferase alpha chain
Up	M7W_1445	fabH	5.90462	5.01e-06	3-oxoacyl-, acyl-carrier-protein synthase, KASIII
Up	M7W_2682	M7W_2682	5.83776	0.00447	ABC transporter substrate-binding protein
Up	M7W_646	lysC	5.77234	0.000566	Aspartokinase
Up	M7W_1261	gatC	5.76316	1.68e-09	Aspartyl-/Glutamyl-tRNA(Asn, Gln) amidotransferase subunit C
Up	M7W_2454	hisS	5.71151	1.61e-09	Histidyl-tRNA synthetase
Up	M7W_390	M7W_390	5.70867	2.8e-07	hypothetical protein
Up	M7W_1721	guaC	5.68577	1.59e-07	GMP reductase
Up	M7W_1918	nupC	5.67862	6.12e-05	Nucleoside permease NupC
Up	M7W_1628	thyA	5.62545	3.01e-06	Thymidylate synthase
Up	M7W_1864	pyrF	5.60018	0.0119	Orotidine 5'-phosphate decarboxylase
Up	M7W_2341	M7W_2341	5.52698	0.00178	Transcriptional regulator, TetR family
Up	M7W_389	M7W_389	5.51189	9.71e-08	Na-driven multidrug efflux pump
Up	M7W_645	asd	5.50479	0.00031	Aspartate-semialdehyde dehydrogenase
Up	M7W_275	rpsG_2	5.47172	2.61e-08	SSU ribosomal protein S7p (S5e)
Up	M7W_2112	M7W_2112	5.44988	0.000948	integral membrane protein
Up	M7W_2280	ycfH	5.43639	0.0024	Putative deoxyribonuclease YcfH
Up	M7W_2680	rpoC	5.38053	6.49e-06	DNA-directed RNA polymerase beta' subunit
Up	M7W_939	M7W_939	5.37171	2.89e-05	Substrate-specific component conserved hypothetical protein of queuosine-regulated ECF transporter
Up	M7W_1092	rpsP	5.37015	1.29e-06	SSU ribosomal protein S16p
Up	M7W_1411	M7W_1411	5.26096	2.43e-08	Transporter associated with VraSR
Up	M7W_603	M7W_603	5.25453	0.000914	Transcriptional regulator, PadR family
Up	M7W_1851	fhs2	5.22688	1e-05	Formate--tetrahydrofolate ligase
Up	M7W_297	rpmD_2	5.22098	0.000167	LSU ribosomal protein L30p (L7e)
Up	M7W_402	M7W_402	5.2161	0.000115	Cold-shock DEAD-box protein A
Up	M7W_1228	artM	5.1618	2.93e-05	Glutamate transport ATP-binding protein
Up	M7W_296	rpsE	5.14347	2.34e-05	SSU ribosomal protein S5p (S2e)
Up	M7W_2691	M7W_2691	5.12447	6.91e-07	NADH dehydrogenase in cluster with putative pheromone precursor
Up	M7W_2631	M7W_2631	5.11255	0.00014	Oxygen-insensitive NAD(P)H nitroreductase, Dihydropteridine reductase
Up	M7W_1956	M7W_1956	5.11246	1.16e-05	1-deoxy-D-xylulose 5-phosphate synthase
Up	M7W_2660	M7W_2660	5.05304	0.000345	hypothetical protein
Up	M7W_1324	xerC_14	5.03148	0.027	Phage integrase
Up	M7W_2546	M7W_2546	5.01177	1.84e-07	putative Fe-S oxidoreductase
Up	M7W_231	rpsR	4.94271	1.37e-05	zinc-independent SSU ribosomal protein S18p
Up	M7W_721	M7W_721	4.90528	0.00467	Multidrug-efflux transporter, major facilitator superfamily (MFS)
Up	M7W_336	fetB	4.86953	4.36e-08	Iron compound ABC uptake transporter substrate-binding protein
Up	M7W_97	NA	4.8001	0.0012	hypothetical protein
Up	M7W_298	rplO	4.76032	7.97e-05	LSU ribosomal protein L15p (L27Ae)
Up	M7W_2096	ileS_1	4.75745	7.31e-08	Isoleucyl-tRNA synthetase
Up	M7W_1015	brnQ	4.70103	0.00505	hypothetical protein
Up	M7W_2714	oxaA	4.68894	4.62e-07	Inner membrane protein translocase component YidC, short form OxaI-like protein
Up	M7W_274	rpsL_2	4.66955	2.78e-07	SSU ribosomal protein S12p (S23e)
Up	M7W_1162	fhuC_1	4.65522	6.16e-08	Ferrichrome transport ATP-binding protein FhuC
Up	M7W_2509	M7W_2509	4.5982	0.00021	putative ABC transporter protein, ATP-binding component
Up	M7W_1262	gatA	4.5919	1.45e-06	Aspartyl-/Glutamyl-tRNA(Asn, Gln) amidotransferase subunit A
Up	M7W_71	NA	4.59079	0.0281	Sortase A, LPXTG specific
Up	M7W_870	M7W_870	4.58731	0.00818	putative permease
Up	M7W_2199	iscS2	4.57988	3.1e-05	Cysteine desulfurase
Up	M7W_2594	znuB	4.5379	3.65e-07	Zinc ABC transporter, inner membrane permease protein ZnuB
Up	M7W_355	rpsD	4.53717	3.11e-09	SSU ribosomal protein S4p (S9e)
Up	M7W_2655	yadG_1	4.51127	0.0396	ABC transporter, ATP-binding protein
Up	M7W_940	M7W_940	4.50028	2.11e-07	preQ1-regulated inosine-uridine nucleoside hydrolase
Up	M7W_2151	nrdD	4.46903	1.15e-06	Ribonucleotide reductase of class III (anaerobic), large subunit
Up	M7W_2544	M7W_2544	4.46506	5.29e-05	Membrane-bound lytic murein transglycosylase D precursor
Up	M7W_2198	thiI	4.46381	5.29e-05	tRNA S(4)U 4-thiouridine synthase (former ThiI)
Up	M7W_1845	alaS	4.44401	8.45e-07	Alanyl-tRNA synthetase
Up	M7W_1795	peb1A	4.42983	0.000114	Glutamine ABC transporter, periplasmic glutamine-binding protein
Up	M7W_2713	M7W_2713	4.40918	1.05e-05	RNA-binding protein Jag
Up	M7W_1392	M7W_1392	4.40715	6.26e-05	hypothetical protein
Up	M7W_2308	M7W_2308	4.40466	0.0196	hypothetical protein
Up	M7W_1792	pheT	4.36767	2.58e-06	Phenylalanyl-tRNA synthetase beta chain
Up	M7W_829	M7W_829	4.36397	4.18e-06	Membrane protein
Up	M7W_608	M7W_608	4.33256	0.00742	hypothetical protein
Up	M7W_1408	M7W_1408	4.32692	1.43e-05	Beta-lactamase
Up	M7W_304	rpoA	4.31143	6.91e-07	DNA-directed RNA polymerase alpha subunit
Up	M7W_1783	M7W_1783	4.30724	9.13e-05	hypothetical protein
Up	M7W_490	sstT	4.30459	0.000673	Sodium, dicarboxylate symporter
Up	M7W_630	pcrA_1	4.28181	0.000172	DNA helicase II
Up	M7W_1049	M7W_1049	4.27615	1.46e-07	D-alanyl-D-alanine carboxypeptidase
Up	M7W_98	NA	4.27449	0.0143	LtrC-like protein
Up	M7W_1183	argS_1	4.26271	3.44e-06	Arginyl-tRNA synthetase
Up	M7W_1163	fhuB_1	4.21668	5.43e-05	ABC-type Fe3-siderophore transport system, permease component
Up	M7W_2693	apbE	4.18187	1.71e-05	Thiamin biosynthesis lipoprotein ApbE
Up	M7W_2696	M7W_2696	4.17998	8.84e-05	peptidase, U32 family large subunit, C1
Up	M7W_1580	M7W_1580	4.17621	1.59e-07	hypothetical protein
Up	M7W_305	rplQ	4.17063	1.7e-06	LSU ribosomal protein L17p
Up	M7W_1413	vraR_2	4.1652	1.23e-05	Response regulator LiaR
Up	M7W_277	M7W_277	4.14027	5.01e-07	Translation elongation factor Tu
Up	M7W_592	emrB	4.12872	0.0017	Drug resistance transporter EmrB, QacA subfamily
Up	M7W_488	M7W_488	4.07529	0.00326	hypothetical protein
Up	M7W_1063	ycaM	4.05338	8.61e-06	putative transport protein
Up	M7W_307	cbiQ	4.04544	0.00063	Transmembrane component of general energizing module of ECF transporter
Up	M7W_1655	NA	4.04544	2.23e-05	pyruvate formate-lyase
Up	M7W_1147	M7W_1147	4.01745	0.00317	hypothetical protein
Up	M7W_2257	iadA	4.01629	4.89e-08	Isoaspartyl dipeptidase, Asp-X dipeptidase
Up	M7W_920	M7W_920	4.0156	4.57e-06	Ornithine cyclodeaminase
Up	M7W_2681	rpoB_2	4.01471	7.36e-06	DNA-directed RNA polymerase beta subunit
Up	M7W_1264	M7W_1264	4.00971	7.87e-05	Transcription regulator, contains diacylglycerol kinase catalytic
Up	M7W_1651	plsY	4.00725	1.03e-07	Acyl-phosphate glycerol-3-phosphate O-acyltransferase PlsY
Up	M7W_300	adk	4.00418	0.000674	Adenylate kinase
Up	M7W_609	M7W_609	3.9976	0.00482	ABC transporter, ATP-binding protein
Up	M7W_1396	M7W_1396	3.99337	4.59e-05	Glycosyl transferase, family 2
Up	M7W_2702	serS	3.98031	0.00971	Seryl-tRNA synthetase
Up	M7W_1629	dfrD_1	3.97805	6.16e-05	Dihydrofolate reductase
Up	M7W_401	murF	3.96529	3.99e-08	UDP-N-acetylmuramoylalanyl-D-glutamyl-2, 6- diaminopimelate--D-alanyl-D-alanine ligase
Up	M7W_2133	rplU	3.93978	1.98e-05	LSU ribosomal protein L21p
Up	M7W_1380	M7W_1380	3.93883	0.000817	Flavodoxin
Up	M7W_1240	M7W_1240	3.91618	4.05e-10	Pyruvate-flavodoxin oxidoreductase
Up	M7W_1394	M7W_1394	3.90631	5.02e-05	Teichoic acid export ATP-binding protein TagH
Up	M7W_580	M7W_580	3.90413	0.000141	Maltose operon transcriptional repressor MalR, LacI family
Up	M7W_1820	M7W_1820	3.90038	0.000155	Membrane-bound lytic murein transglycosylase D precursor
Up	M7W_650	M7W_650	3.89753	0.0171	Mobile element protein
Up	M7W_669	M7W_669	3.85514	1.35e-06	Putative oxidoreductase
Up	M7W_241	M7W_241	3.85174	0.000805	hypothetical protein
Up	M7W_1023	glyS_1	3.84041	1.26e-06	Glycyl-tRNA synthetase beta chain
Up	M7W_2593	purR_2	3.8322	2.04e-05	PurR transcription regulator associated with purine metabolism
Up	M7W_1274	aroB	3.80574	0.00276	3-dehydroquinate synthase
Up	M7W_1273	aroF	3.78278	0.00367	2-keto-3-deoxy-D-arabino-heptulosonate-7- phosphate synthase I beta
Up	M7W_85	NA	3.7569	0.000818	putative ATPase
Up	M7W_303	rpsK	3.72324	5.17e-06	SSU ribosomal protein S11p (S14e)
Up	M7W_2131	rpmA_1	3.70994	5.71e-06	LSU ribosomal protein L27p
Up	M7W_2327	mtlD	3.70241	0.0024	Mannitol-1-phosphate 5-dehydrogenase
Up	M7W_834	M7W_834	3.70228	0.0137	hypothetical protein
Up	M7W_2132	M7W_2132	3.69923	1.58e-05	putative ribosomal protein
Up	M7W_628	dukA	3.69874	1.06e-05	Deoxyadenosine kinase, Deoxyguanosine kinase
Up	M7W_326	M7W_326	3.68207	4e-06	Oligopeptide transport system permease protein OppC
Up	M7W_1665	M7W_1665	3.67088	0.00392	hypothetical protein
Up	M7W_1169	yibN	3.64181	2.72e-09	Rhodanese-like protein
Up	M7W_1479	M7W_1479	3.63192	2.65e-06	protein in cluster with ribosomal protein L32p
Up	M7W_271	M7W_271	3.62657	7.58e-07	Phosphoglycerate mutase
Up	M7W_640	lysA	3.6143	0.00707	Diaminopimelate decarboxylase
Up	M7W_1709	purM	3.59293	0.00488	Phosphoribosylformylglycinamidine cyclo-ligase
Up	M7W_103	NA	3.58021	0.00508	Single-stranded DNA-binding protein
Up	M7W_1257	M7W_1257	3.57947	0.00261	PTS system, fructose-specific IIA, IIB, IIC component
Up	M7W_2658	M7W_2658	3.56881	0.000153	ATP-binding region, ATPase-like Histidine kinase A
Up	M7W_1877	M7W_1877	3.56765	2.24e-05	DNA topoisomerase III
Up	M7W_828	M7W_828	3.53741	0.000892	hypothetical protein
Up	M7W_324	oppF	3.5307	1.1e-06	Oligopeptide transport ATP-binding protein OppF
Up	M7W_1160	dfrD_2	3.53002	0.000943	Dihydrofolate reductase
Up	M7W_1627	M7W_1627	3.52946	5.17e-06	ATPase component of ABC transporter with duplicated ATPase
Up	M7W_582	pgmB	3.52547	0.00646	Beta-phosphoglucomutase
Up	M7W_268	deoB	3.50615	6.3e-06	Phosphopentomutase
Up	M7W_642	dapA	3.50542	0.00105	Dihydrodipicolinate synthase
Up	M7W_1464	M7W_1464	3.50212	2.02e-06	hypothetical protein
Up	M7W_1255	fruR	3.50071	0.0071	Transcriptional repressor of the fructose operon, DeoR family
Up	M7W_2648	azlC_1	3.49789	0.000524	hypothetical protein
Up	M7W_1702	purK	3.49667	0.000672	Phosphoribosylaminoimidazole carboxylase ATPase subunit
Up	M7W_2421	queT_1	3.49293	0.000709	Substrate-specific component QueT of predicted queuosine-regulated ECF transporter
Up	M7W_1907	M7W_1907	3.49059	0.000356	DegV family protein
Up	M7W_601	gltC_2	3.48291	0.0111	Malolactic regulator
Up	M7W_77	NA	3.44842	0.00112	hypothetical protein
Up	M7W_2633	M7W_2633	3.42618	6.75e-05	Membrane-bound lytic murein transglycosylase D precursor
Up	M7W_2106	murD	3.42332	0.000221	UDP-N-acetylmuramoylalanine--D-glutamate ligase
Up	M7W_1729	typA_1	3.41914	2.86e-05	GTP-binding protein TypA, BipA
Up	M7W_1770	M7W_1770	3.40211	0.0147	GCN5-related N-acetyltransferase
Up	M7W_1794	glnQ	3.39948	0.00413	Glutamate transport ATP-binding protein
Up	M7W_374	M7W_374	3.39095	0.00271	Branched-chain amino acid transport system carrier protein
Up	M7W_2105	murG	3.38656	6.95e-05	N-acetylglucosamine transferase
Up	M7W_2716	rpmH	3.36552	0.0125	LSU ribosomal protein L34p
Up	M7W_1391	M7W_1391	3.36061	0.000701	hypothetical protein
Up	M7W_2654	yadH	3.35653	0.000426	ABC transporter, permease protein
Up	M7W_230	ssb	3.32605	0.000103	Single-stranded DNA-binding protein
Up	M7W_1666	M7W_1666	3.32137	0.0461	hypothetical protein
Up	M7W_88	NA	3.3096	0.0426	hypothetical protein
Up	M7W_1097	rplS	3.28587	3.72e-07	LSU ribosomal protein L19p
Up	M7W_2703	guaB	3.2802	2.87e-05	Inosine-5'-monophosphate dehydrogenase
Up	M7W_1390	rfbD	3.27805	0.000133	dTDP-4-dehydrorhamnose reductase
Up	M7W_1187	rpsB	3.2612	4.09e-06	SSU ribosomal protein S2p (SAe)
Up	M7W_1295	M7W_1295	3.25849	0.000671	glyoxalase family protein
Up	M7W_2135	ychM	3.23885	0.000458	Sulfate permease
Up	M7W_448	M7W_448	3.23606	0.00263	Deoxyadenosine kinase, Deoxyguanosine kinase
Up	M7W_876	M7W_876	3.23375	0.00238	DNA-entry nuclease (Competence-specific nuclease)
Up	M7W_518	M7W_518	3.2266	0.0157	Lead, cadmium, zinc and mercury transporting ATPase Copper-translocating P-type ATPase
Up	M7W_2396	feoB	3.21623	0.00161	Ferrous iron transport protein B
Up	M7W_2575	pknB	3.20333	9.51e-05	Serine, threonine protein kinase PrkC, regulator of stationary phase
Up	M7W_2663	rpsI	3.18396	0.000168	SSU ribosomal protein S9p (S16e)
Up	M7W_1299	M7W_1299	3.18261	0.00225	Putative metallopeptidase (Zinc) SprT family
Up	M7W_1166	gluP	3.17093	2.12e-05	GlpG protein (membrane protein of glp regulon)
Up	M7W_1260	ligA	3.1583	0.000296	DNA ligase
Up	M7W_1444	M7W_1444	3.14729	0.000127	Transcriptional regulator of fatty acid biosynthesis FabT
Up	M7W_229	rpsF_1	3.1442	0.000168	SSU ribosomal protein S6p
Up	M7W_1917	M7W_1917	3.13121	4.49e-05	ATP-dependent Zn protease
Up	M7W_302	rpsM	3.13109	1e-05	SSU ribosomal protein S13p (S18e)
Up	M7W_99	NA	3.10986	0.0436	DNA topoisomerase III
Up	M7W_998	nfo_2	3.08029	0.00153	Endonuclease IV
Up	M7W_827	sugE	3.07871	0.00998	Quaternary ammonium compound-resistance protein sugE
Up	M7W_626	M7W_626	3.06188	0.0461	Accessory-element regulator protein B
Up	M7W_1643	dprA	3.06038	0.0219	Rossmann fold nucleotide-binding protein Smf possibly involved in DNA uptake
Up	M7W_2329	mtlA_2	3.05868	0.0072	PTS system, mannitol-specific IIB component, PTS system, mannitol-specific IIC component
Up	M7W_2281	steT_2	3.05628	9.66e-05	amino acid permease family protein
Up	M7W_959	M7W_959	3.05599	0.0299	GCN5-related N-acetyltransferase
Up	M7W_573	ecsA_5	3.04331	0.0106	ABC-type multidrug transport system, ATPase component
Up	M7W_1807	M7W_1807	3.01788	0.00031	Hydrolase of the alpha, beta superfamily
Up	M7W_655	galM	3.01619	0.000522	Aldose 1-epimerase
Up	M7W_2669	yvdM_3	3.0093	0.0444	Beta-phosphoglucomutase
Up	M7W_2596	adcA_1	3.00192	0.00217	Zinc ABC transporter, periplasmic-binding protein ZnuA
Up	M7W_1022	glyQ_1	2.99822	0.000306	Glycyl-tRNA synthetase alpha chain
Up	M7W_702	lysP	2.98657	0.000132	amino acid permease family protein
Up	M7W_1802	ilvE	2.97856	0.000278	Branched-chain amino acid aminotransferase
Up	M7W_1478	gltC_1	2.97829	0.00297	Malolactic regulator
Up	M7W_2152	nrdG	2.96758	0.00183	Ribonucleotide reductase of class III (anaerobic), activating protein
Up	M7W_2444	M7W_2444	2.95688	0.00247	2-haloalkanoic acid dehalogenase
Up	M7W_1908	M7W_1908	2.95351	0.000212	polysaccharide biosynthesis family protein
Up	M7W_734	metN2_1	2.93966	0.00621	Methionine ABC transporter ATP-binding protein
Up	M7W_2553	lysS_2	2.93597	3.92e-05	Lysyl-tRNA synthetase (class II)
Up	M7W_2070	M7W_2070	2.93432	0.0102	putative phage-encoded protein-like protein
Up	M7W_994	M7W_994	2.93404	0.000211	Proline dipeptidase
Up	M7W_2315	M7W_2315	2.93293	0.00294	hypothetical protein
Up	M7W_1892	ybbH_2	2.92207	0.0167	Transcriptional regulator
Up	M7W_2283	metG	2.91386	7.62e-05	Methionyl-tRNA synthetase
Up	M7W_2107	mraY	2.90443	0.000853	Phospho-N-acetylmuramoyl-pentapeptide-transferas e
Up	M7W_1550	manP_1	2.90292	0.028	PTS system, mannose-specific IIA, IIB, IIC component
Up	M7W_1747	rpsT	2.90013	0.00179	SSU ribosomal protein S20p
Up	M7W_2406	yheS_3	2.89803	0.00478	ABC transporter ATP-binding protein uup
Up	M7W_825	M7W_825	2.87334	4.35e-07	Membrane spanning protein
Up	M7W_1626	M7W_1626	2.8552	4.99e-05	Na, H antiporter
Up	M7W_327	M7W_327	2.83787	0.000318	Oligopeptide ABC transporter, periplasmic oligopeptide-binding protein OppA
Up	M7W_301	infA	2.82729	0.00021	Translation initiation factor 1
Up	M7W_1803	fabI	2.82276	5.01e-06	Enoyl-, acyl-carrier-protein reductase, NADH
Up	M7W_973	ftsE	2.81775	5.43e-06	Cell division transporter, ATP-binding protein FtsE
Up	M7W_1878	M7W_1878	2.81262	0.018	hypothetical protein
Up	M7W_2664	rplM	2.80268	0.000518	LSU ribosomal protein L13p (L13Ae)
Up	M7W_2515	M7W_2515	2.7541	0.0167	hypothetical protein
Up	M7W_1901	thiD2	2.74328	0.0238	Hydroxymethylpyrimidine phosphate kinase ThiD
Up	M7W_2314	rimN	2.74266	0.000121	YrdC, Sua5 family protein, required for threonylcarbamoyladenosine (t(6)A) formation in tRNA
Up	M7W_2104	ftsQ_1	2.73478	0.0016	Cell division protein FtsQ
Up	M7W_1467	thrS_3	2.71741	6.19e-06	Threonyl-tRNA synthetase
Up	M7W_2154	rsmI	2.71154	0.0136	rRNA small subunit methyltransferase I
Up	M7W_256	guaA	2.70472	7.99e-05	GMP synthase, glutamine-hydrolyzing
Up	M7W_1167	yqgQ	2.70219	3.58e-06	hypothetical protein
Up	M7W_1298	M7W_1298	2.70123	6.33e-06	Transcription accessory protein (S1 RNA-binding)
Up	M7W_2511	M7W_2511	2.69405	0.00206	Multimodular transpeptidase-transglycosylase
Up	M7W_1616	engA	2.69302	0.00203	GTP-binding protein EngA
Up	M7W_224	dnaN	2.68415	0.0042	DNA polymerase III beta subunit
Up	M7W_1480	rpmF	2.66756	0.00741	LSU ribosomal protein L32p
Up	M7W_739	csd	2.667	0.000103	Cysteine desulfurase, SufS subfamily
Up	M7W_1276	M7W_1276	2.66444	0.0196	Prephenate dehydrogenase
Up	M7W_923	M7W_923	2.66313	0.0385	Mutator mutT protein (7, 8-dihydro-8-oxoguanine-triphosphatase)
Up	M7W_1195	polC_1	2.64515	6.43e-05	DNA polymerase III alpha subunit
Up	M7W_1242	M7W_1242	2.64217	0.0158	putative secreted protein, YBBR
Up	M7W_1188	tsf_1	2.6314	0.00109	Translation elongation factor Ts
Up	M7W_2431	trmL	2.63009	0.00613	tRNA (cytosine34-2'-O-)-methyltransferase
Up	M7W_1644	topA	2.62876	0.000848	DNA topoisomerase I
Up	M7W_1433	prfC_1	2.61511	0.000662	Peptide chain release factor 3
Up	M7W_1275	aroC	2.61417	0.0208	Chorismate synthase
Up	M7W_400	ddl	2.61202	3.1e-06	D-alanine--D-alanine ligase
Up	M7W_1410	greA	2.60877	4.08e-05	Transcription elongation factor GreA
Up	M7W_1722	ydcR	2.60872	0.0272	putative transcriptional regulator of pyridoxine metabolism
Up	M7W_2416	M7W_2416	2.59911	0.026	Cell surface hydrolase, membrane-bound
Up	M7W_1460	M7W_1460	2.59389	0.00675	Methyltransferase
Up	M7W_1459	M7W_1459	2.5931	0.018	Iojap protein
Up	M7W_1461	tmcAL	2.58349	0.0049	UPF0348 protein family
Up	M7W_322	acpP	2.56875	0.00235	Acyl carrier protein
Up	M7W_361	ymcA	2.54772	9.81e-06	hypothetical protein
Up	M7W_2177	fba	2.54625	9.72e-06	Fructose-bisphosphate aldolase class II
Up	M7W_94	NA	2.53584	0.0184	hypothetical protein
Up	M7W_2542	leuS_1	2.52587	5.3e-06	Leucyl-tRNA synthetase
Up	M7W_2479	ade	2.52364	0.0227	Adenine deaminase
Up	M7W_1271	M7W_1271	2.51966	0.0042	Beta-galactosidase large subunit
Up	M7W_2525	ytgP_2	2.51815	0.00113	Membrane protein involved in the export of O-antigen, teichoic acid lipoteichoic acid
Up	M7W_893	M7W_893	2.50437	0.0307	ABC transporter permease protein
Up	M7W_2376	yycI	2.50233	0.00149	hypothetical protein
Up	M7W_2166	prfA_1	2.49955	0.00463	transcriptional regulator, Crp, Fnr family
Up	M7W_2108	M7W_2108	2.49497	0.00117	Cell division protein FtsI, Peptidoglycan synthetase
Up	M7W_2197	rex2	2.49217	0.0401	Redox-sensitive transcriptional regulator (AT-rich DNA-binding protein)
Up	M7W_701	M7W_701	2.49158	4.04e-06	glucose uptake protein
Up	M7W_917	ntpJ	2.4859	0.00265	Potassium uptake protein, integral membrane component, KtrB
Up	M7W_2577	M7W_2577	2.47962	0.00101	Ribosomal RNA small subunit methyltransferase B
Up	M7W_2206	pepC	2.47593	0.000286	Aminopeptidase C
Up	M7W_1916	M7W_1916	2.47418	0.0126	hypothetical protein
Up	M7W_654	galK	2.46465	0.00101	Galactokinase
Up	M7W_240	zupT	2.44828	0.00268	Metal transporter, ZIP family
Up	M7W_1874	aroE	2.44761	0.0202	Shikimate, quinate 5-dehydrogenase I beta
Up	M7W_1002	M7W_1002	2.44247	0.00165	hypothetical protein
Up	M7W_2009	M7W_2009	2.43927	0.0431	Transaldolase
Up	M7W_1641	ylqF	2.41436	0.00542	50S ribosomal subunit maturation GTPase RbgA ( YlqF)
Up	M7W_1781	yxeA	2.40482	0.0198	hypothetical protein
Up	M7W_581	mro	2.39001	0.0429	Aldose 1-epimerase
Up	M7W_1300	M7W_1300	2.38969	0.00109	hypothetical protein
Up	M7W_1591	M7W_1591	2.38777	0.00358	hypothetical protein
Up	M7W_2452	yitT	2.38171	0.000314	Integral membrane protein
Up	M7W_237	ykpA	2.37362	6.61e-05	ABC transporter ATP-binding protein uup
Up	M7W_1456	yhbY	2.36681	0.0122	RNA binding protein
Up	M7W_1194	proS_1	2.3645	0.000247	Prolyl-tRNA synthetase
Up	M7W_1386	kfoC_2	2.35801	0.00969	Alpha-L-Rha alpha-1, 3-L-rhamnosyltransferase
Up	M7W_1379	M7W_1379	2.34651	0.0025	regulatory protein, TetR
Up	M7W_1457	nadD	2.34503	0.00677	Nicotinate-nucleotide adenylyltransferase
Up	M7W_1804	fabZ1	2.32616	0.00641	(3R)-hydroxymyristoyl-, acyl carrier protein dehydratase
Up	M7W_1378	pepS	2.32025	0.00561	Aminopeptidase S (Leu, Val, Phe, Tyr preference)
Up	M7W_1060	yccF	2.32017	0.0266	hypothetical protein
Up	M7W_738	sufD	2.31898	1.12e-05	Iron-sulfur cluster assembly protein SufD
Up	M7W_1161	M7W_1161	2.31854	0.000632	Ferrichrome-binding periplasmic protein precursor
Up	M7W_530	M7W_530	2.30888	0.00176	hypothetical protein
Up	M7W_1595	M7W_1595	2.29352	0.0144	hypothetical protein
Up	M7W_2433	cutC_3	2.292	0.000565	Cytoplasmic copper homeostasis protein cutC
Up	M7W_2651	dus2_1	2.28308	0.0122	tRNA dihydrouridine synthase B
Up	M7W_272	hin	2.27758	0.000987	Phage DNA invertase
Up	M7W_2581	rpoZ	2.27536	0.000303	DNA-directed RNA polymerase omega subunit
Up	M7W_571	aadR	2.26315	0.0431	transcriptional regulator, Crp, Fnr family
Up	M7W_308	truA	2.26271	0.0434	tRNA pseudouridine synthase A
Up	M7W_1793	trpS	2.26103	0.00195	Tryptophanyl-tRNA synthetase
Up	M7W_376	aapA_2	2.26103	0.013	D-serine, D-alanine, glycine transporter
Up	M7W_1165	yqgN	2.25868	0.00191	5-formyltetrahydrofolate cyclo-ligase
Up	M7W_1270	NA	2.24915	0.0436	alpha-galactosidase
Up	M7W_1905	clpX_2	2.24401	0.0153	Nitric oxide reductase activation protein NorD
Up	M7W_706	nudF	2.23697	0.000769	ADP-ribose pyrophosphatase
Up	M7W_2155	yabA	2.21866	0.00183	DNA replication initiation control protein YabA
Up	M7W_542	M7W_542	2.21189	0.00255	Xanthine, uracil, thiamine, ascorbate permease family protein
Up	M7W_1393	M7W_1393	2.1898	0.0106	Teichoic acid translocation permease protein TagG
Up	M7W_1102	M7W_1102	2.18733	0.0392	Mobile element protein
Up	M7W_425	tgt	2.18574	0.0348	tRNA-guanine transglycosylase
Up	M7W_737	sufC	2.18543	0.000214	Iron-sulfur cluster assembly ATPase protein SufC
Up	M7W_656	M7W_656	2.17079	0.0198	Lactose and galactose permease, GPH translocator family
Up	M7W_855	M7W_855	2.16915	0.00748	Substrate-specific component PanT of predicted pantothenate ECF transporter
Up	M7W_648	patA	2.16734	0.0404	N-acetyl-L, L-diaminopimelate aminotransferase
Up	M7W_605	M7W_605	2.16309	0.0168	hypothetical protein
Up	M7W_1940	M7W_1940	2.15776	0.0396	hypothetical protein
Up	M7W_1836	ypwA	2.14458	0.0054	Thermostable carboxypeptidase 1
Up	M7W_707	M7W_707	2.14363	0.0462	hypothetical protein
Up	M7W_2457	dtd	2.14044	0.00215	D-tyrosyl-tRNA(Tyr) deacylase
Up	M7W_741	sufB	2.13593	0.000948	Iron-sulfur cluster assembly protein SufB
Up	M7W_1596	M7W_1596	2.12359	0.0121	S1 RNA binding protein
Up	M7W_1277	aroA	2.12094	0.0312	5-Enolpyruvylshikimate-3-phosphate synthase
Up	M7W_1835	rlmL	2.10782	0.00233	putative N6-adenine-specific DNA methylase
Up	M7W_1236	whiA	2.10547	0.00799	Cytoplasmic hypothetical protein DUF199
Up	M7W_2480	trmB	2.09067	0.000978	tRNA (guanine46-N7-)-methyltransferase
Up	M7W_1417	M7W_1417	2.08204	0.00388	hypothetical protein
Up	M7W_1157	asnB	2.08082	0.000236	Asparagine synthetase, glutamine-hydrolyzing
Up	M7W_1249	tig	2.07865	0.00685	Cell division trigger factor
Up	M7W_1265	rlmD	2.07132	0.000937	RNA methyltransferase, TrmA family
Up	M7W_2582	gmk_1	2.06032	0.000193	Guanylate kinase
Up	M7W_1601	scpA	2.05859	0.00388	Segregation and condensation protein A
Up	M7W_2377	M7W_2377	2.05373	0.00447	YycH protein
Up	M7W_2120	xseA	2.05109	0.00705	Exodeoxyribonuclease VII large subunit
Up	M7W_2469	yjjK	2.04418	0.0458	ATPase component of ABC transporter with duplicated ATPase
Up	M7W_2244	rsmF	2.03493	0.018	tRNA and rRNA cytosine-C5-methylase
Up	M7W_971	M7W_971	2.03265	0.0188	Mobile element protein
Up	M7W_2419	M7W_2419	2.02694	0.0342	LSU ribosomal protein L33p
Up	M7W_1701	purE	2.00879	2.5e-05	Phosphoribosylaminoimidazole carboxylase catalytic subunit
Up	M7W_1021	recO_1	2.0044	0.0245	DNA recombination and repair protein RecO
Up	M7W_1953	M7W_1953	2.00353	0.0483	Nitrilotriacetate monooxygenase component B
Down	M7W_2080	M7W_2080	-61.6786	1.06e-15	hypothetical protein
Down	M7W_386	M7W_386	-32.3702	6.4e-10	Transglycosylase-associated protein
Down	M7W_1778	M7W_1778	-30.4149	7.47e-13	hypothetical protein
Down	M7W_1661	M7W_1661	-26.1385	1.36e-07	hypothetical protein
Down	M7W_1775	M7W_1775	-25.8088	2.44e-12	hypothetical protein
Down	M7W_1779	M7W_1779	-24.5372	1.48e-13	hypothetical protein
Down	M7W_1777	M7W_1777	-24.4138	9.46e-10	hypothetical protein
Down	M7W_2017	M7W_2017	-24.3365	2.55e-07	heat shock protein Hsp20
Down	M7W_1774	M7W_1774	-23.908	1.17e-14	hypothetical protein
Down	M7W_1488	M7W_1488	-21.8197	2.42e-05	PTS system, N-acetylglucosamine-specific IIA, IIB, IIC component
Down	M7W_2090	gfo	-20.9592	0.000234	oxidoreductase, Gfo, Idh, MocA family
Down	M7W_1465	M7W_1465	-20.1908	8.91e-17	cadmium-translocating P-type ATPase
Down	M7W_1618	M7W_1618	-19.8195	1.78e-12	hypothetical protein
Down	M7W_1001	M7W_1001	-19.5565	2.61e-14	Manganese transport protein MntH
Down	M7W_1773	uspA	-17.8851	2.16e-10	Universal stress protein family
Down	M7W_2275	msmK_1	-17.6217	1.65e-11	Multiple sugar ABC transporter, ATP-binding protein
Down	M7W_2366	M7W_2366	-16.8846	1.45e-20	hypothetical protein
Down	M7W_468	M7W_468	-15.5669	6.64e-12	Thioredoxin
Down	M7W_1620	M7W_1620	-15.5385	1.43e-12	hypothetical protein
Down	M7W_2008	M7W_2008	-15.2859	5.65e-09	Abortive infection protein
Down	M7W_1254	M7W_1254	-15.2422	1.56e-10	hypothetical protein
Down	M7W_469	M7W_469	-15.1012	1.19e-10	Universal stress protein family
Down	M7W_1662	M7W_1662	-14.6923	3.27e-08	Putative hydrolase of the alpha, beta superfamily
Down	M7W_872	NA	-14.684	0.00449	response regulator receiver
Down	M7W_1051	M7W_1051	-14.0687	2.12e-08	hypothetical protein
Down	M7W_1224	grpE	-13.7693	2.13e-33	Heat shock protein GrpE
Down	M7W_969	raiA	-13.5026	1.33e-12	Ribosomal subunit interface protein
Down	M7W_1253	M7W_1253	-13.1311	5.69e-13	hypothetical protein
Down	M7W_2207	M7W_2207	-12.9225	3.99e-08	hypothetical protein
Down	M7W_880	M7W_880	-12.7164	2.54e-09	hypothetical protein
Down	M7W_180	NA	-12.709	4.95e-12	hypothetical protein
Down	M7W_1474	M7W_1474	-12.7074	2.05e-09	hypothetical protein
Down	M7W_1971	glsB	-12.6622	3.04e-08	hypothetical protein
Down	M7W_1225	dnaK	-12.6476	1.32e-29	Chaperone protein DnaK
Down	M7W_1676	M7W_1676	-12.6068	1.18e-07	hypothetical protein
Down	M7W_1223	hrcA_1	-12.2907	1.55e-14	Heat-inducible transcription repressor HrcA
Down	M7W_1	NA	-12.022	9.42e-15	hypothetical protein
Down	M7W_881	M7W_881	-11.9914	1.4e-10	hypothetical protein
Down	M7W_1319	clpB	-11.8797	1.58e-10	ClpB protein
Down	M7W_850	M7W_850	-11.413	3.24e-12	acetyltransferase
Down	M7W_1977	M7W_1977	-11.354	5.88e-08	hypothetical protein
Down	M7W_1619	M7W_1619	-11.2599	1.77e-10	TPR-repeat-containing protein, putative component of Menaquinone-cytochrome C reductase
Down	M7W_2368	ccpB	-11.1866	5.81e-06	transcription regulator
Down	M7W_1976	M7W_1976	-11.1382	1.86e-07	hypothetical protein
Down	M7W_882	M7W_882	-11.0735	3.97e-09	hypothetical protein
Down	M7W_498	M7W_498	-11.0484	3.25e-10	Putative ion-channel protein
Down	M7W_1687	yuaG	-11.0427	8.55e-09	Band 7 protein, SPFH
Down	M7W_2182	hflX	-10.958	1.15e-09	GTP-binding protein HflX
Down	M7W_1118	M7W_1118	-10.921	7.8e-10	hypothetical protein
Down	M7W_1686	yuaF	-10.7292	5.44e-08	hypothetical protein
Down	M7W_1568	uspA2	-10.5171	8.72e-08	Universal stress protein family
Down	M7W_2373	gmuC_2	-10.4314	3.62e-10	PTS system, cellobiose-specific IIC component
Down	M7W_2369	M7W_2369	-10.2288	0.00034	hypothetical protein
Down	M7W_2310	M7W_2310	-10.145	5.14e-07	hypothetical protein
Down	M7W_1180	arcA	-9.69458	5.68e-08	Arginine deiminase
Down	M7W_1077	M7W_1077	-9.61799	5.33e-07	hypothetical protein
Down	M7W_2256	M7W_2256	-9.52023	2.38e-06	CsbD-like protein
Down	M7W_1975	M7W_1975	-9.46029	8.1e-07	Glucose 1-dehydrogenase
Down	M7W_1972	M7W_1972	-9.45094	1.21e-08	General stress protein, Gls24 family
Down	M7W_1156	cbh_1	-9.32096	1.34e-07	Choloylglycine hydrolase
Down	M7W_500	M7W_500	-9.30056	1.23e-05	PTS system, cellobiose-specific IIC component
Down	M7W_471	M7W_471	-9.25627	1.81e-10	Serine protease, DegP, HtrA, do-like protein
Down	M7W_1879	M7W_1879	-9.24591	2.51e-10	hypothetical protein
Down	M7W_1973	gapB	-9.00632	6.13e-08	hypothetical protein
Down	M7W_1125	M7W_1125	-9.00247	0.0149	N-Acetyl-D-glucosamine ABC transport system, sugar-binding protein
Down	M7W_878	M7W_878	-8.83054	2.06e-09	Hypothetical protein possible functionally linked with Alanyl-tRNA synthetase
Down	M7W_1504	M7W_1504	-8.80707	2.11e-05	hypothetical protein
Down	M7W_1238	M7W_1238	-8.75844	2.28e-06	hypothetical protein
Down	M7W_1503	M7W_1503	-8.6234	3.85e-06	hypothetical protein
Down	M7W_2183	miaA	-8.61492	3.02e-09	tRNA delta(2)-isopentenylpyrophosphate transferase
Down	M7W_1287	M7W_1287	-8.30041	2.28e-06	Protein of unknown function DUF1538
Down	M7W_2428	M7W_2428	-8.19184	2.99e-06	hypothetical protein
Down	M7W_1436	clpE_1	-8.17451	3.52e-12	ATP-dependent Clp protease, ATP-binding subunit ClpE
Down	M7W_1067	M7W_1067	-8.08346	2.33e-07	Cell division protein FtsW
Down	M7W_2234	ppi	-8.0645	2.43e-10	Peptidyl-prolyl cis-trans isomerase
Down	M7W_1435	M7W_1435	-8.04192	2.05e-06	hypothetical protein
Down	M7W_502	licB_3	-7.82501	0.0112	PTS system, cellobiose-specific IIB component
Down	M7W_2184	ugpQ	-7.78971	9.75e-10	Glycerophosphoryl diester phosphodiesterase
Down	M7W_417	opuCD	-7.70083	1.73e-07	Osmotically activated L-carnitine, choline ABC transporter, permease protein OpuCD
Down	M7W_1091	azr_2	-7.66958	1.43e-12	NADPH-dependent FMN reductase protein
Down	M7W_1119	M7W_1119	-7.56306	2.66e-08	Choloylglycine hydrolase
Down	M7W_1172	M7W_1172	-7.45622	6.3e-06	hypothetical protein
Down	M7W_1841	M7W_1841	-7.40495	1.25e-07	hypothetical protein
Down	M7W_774	M7W_774	-7.40206	0.000847	hypothetical protein
Down	M7W_1974	M7W_1974	-7.38704	9.34e-08	hypothetical protein
Down	M7W_2317	prfA	-7.34845	0.00283	Peptide chain release factor 1
Down	M7W_1821	cysK	-7.31501	1.9e-09	Cysteine synthase
Down	M7W_2687	M7W_2687	-7.26779	1.47e-06	hypothetical protein
Down	M7W_238	M7W_238	-7.25153	6.71e-07	hypothetical protein
Down	M7W_587	M7W_587	-7.22258	2.75e-08	Sortase A, LPXTG specific
Down	M7W_1078	bsh	-7.16701	1.39e-07	Choloylglycine hydrolase
Down	M7W_1893	M7W_1893	-7.08735	6.14e-07	Sortase A, LPXTG specific
Down	M7W_2243	M7W_2243	-7.04747	1.04e-05	hypothetical protein
Down	M7W_962	M7W_962	-7.0033	1.51e-06	hypothetical protein
Down	M7W_2087	licB_2	-6.96821	0.002	PTS system, cellobiose-specific IIB component
Down	M7W_418	M7W_418	-6.83155	2.46e-06	Osmotically activated L-carnitine, choline ABC transporter, substrate-binding protein OpuCC
Down	M7W_1094	M7W_1094	-6.77365	2.97e-12	hypothetical protein
Down	M7W_783	M7W_783	-6.73557	0.000304	Transcriptional regulator, HxlR family
Down	M7W_407	M7W_407	-6.70306	1.44e-08	zinc-containing alcohol dehydrogenase, quinone oxidoreductase Similar to arginate lyase
Down	M7W_1303	M7W_1303	-6.59648	0.000314	membrane protein
Down	M7W_1181	arcB	-6.57472	1.5e-07	Ornithine carbamoyltransferase
Down	M7W_1044	acyP	-6.52953	4.83e-07	putative nucleoside phosphatase
Down	M7W_680	M7W_680	-6.51357	2.11e-06	hypothetical protein
Down	M7W_844	xthA	-6.4952	3.2e-08	Exodeoxyribonuclease III
Down	M7W_576	tyrS1	-6.49404	4.15e-06	Tyrosyl-tRNA synthetase
Down	M7W_2038	M7W_2038	-6.49301	0.00974	hypothetical protein
Down	M7W_2558	tilS_2	-6.47067	0.0245	tRNA(Ile)-lysidine synthetase
Down	M7W_2668	M7W_2668	-6.46417	5.8e-06	Peptide methionine sulfoxide reductase MsrA
Down	M7W_2699	M7W_2699	-6.46117	2.32e-09	Transcriptional regulator CtsR
Down	M7W_1216	M7W_1216	-6.43038	1.09e-05	hypothetical protein
Down	M7W_2240	yfkN	-6.37377	6.85e-07	5'-nucleotidase family protein in cluster with NagD-like phosphatase
Down	M7W_681	M7W_681	-6.25246	1.94e-07	hypothetical protein
Down	M7W_413	M7W_413	-6.23976	8.67e-06	hypothetical protein
Down	M7W_1694	M7W_1694	-6.20752	2.45e-10	TIM-barrel-containing enzyme
Down	M7W_2665	dps	-6.18249	1.42e-05	Non-specific DNA-binding protein Dps, Iron-binding ferritin-like antioxidant protein, Ferroxidase
Down	M7W_1239	M7W_1239	-6.14863	1.29e-06	hypothetical protein
Down	M7W_466	M7W_466	-6.12298	3.43e-10	hypothetical protein
Down	M7W_505	M7W_505	-6.04841	3.88e-05	GCN5-related N-acetyltransferase
Down	M7W_1693	lytG	-6.00444	2.07e-11	N-acetylmuramoyl-L-alanine amidase
Down	M7W_777	M7W_777	-5.98073	6.13e-08	hypothetical protein
Down	M7W_588	yjaB	-5.97656	9.81e-06	acetyltransferase
Down	M7W_977	pstS_3	-5.96381	1.52e-07	Phosphate ABC transporter, periplasmic phosphate-binding protein PstS
Down	M7W_509	M7W_509	-5.94293	3.21e-07	hypothetical protein
Down	M7W_1182	arcC	-5.9366	8.55e-09	Carbamate kinase
Down	M7W_1755	gloB	-5.92596	5.61e-08	Hydroxyacylglutathione hydrolase
Down	M7W_677	M7W_677	-5.9194	9.34e-07	Putative Dihydrolipoamide dehydrogenase Mercuric ion reductase
Down	M7W_1964	M7W_1964	-5.90449	1.26e-05	hypothetical protein
Down	M7W_1374	M7W_1374	-5.83607	0.00173	hypothetical protein
Down	M7W_2169	M7W_2169	-5.82836	3.71e-07	hypothetical protein
Down	M7W_886	M7W_886	-5.78713	0.0026	Lactate 2-monooxygenase
Down	M7W_634	bsaA	-5.6957	5.11e-06	Glutathione peroxidase
Down	M7W_975	M7W_975	-5.69529	3.01e-07	Cardiolipin synthetase
Down	M7W_965	M7W_965	-5.66847	4.8e-07	hypothetical protein
Down	M7W_372	M7W_372	-5.66653	8.16e-09	hypothetical protein
Down	M7W_1936	M7W_1936	-5.63366	0.0036	Organic hydroperoxide resistance protein
Down	M7W_726	M7W_726	-5.62775	1.94e-10	Methylated-DNA--protein-cysteine methyltransferase
Down	M7W_387	kup_2	-5.6191	2.24e-05	Kup system potassium uptake protein
Down	M7W_1069	M7W_1069	-5.61571	3.8e-05	MoxR-like ATPase
Down	M7W_1965	amaP	-5.61544	1.52e-05	hypothetical protein
Down	M7W_1631	M7W_1631	-5.60495	8.37e-10	Hypothetical protein DUF194, DegV family
Down	M7W_845	mviM	-5.5633	5.96e-09	Putative oxidoreductase YcjS
Down	M7W_2357	M7W_2357	-5.54234	1.02e-05	Alpha-N-arabinofuranosidase
Down	M7W_575	M7W_575	-5.52816	3.68e-06	hypothetical protein
Down	M7W_414	M7W_414	-5.48757	0.00154	hypothetical protein
Down	M7W_1754	gpmA_5	-5.48288	4.16e-08	Phosphoglycerate mutase family
Down	M7W_399	ubiB	-5.48034	2.04e-09	Ubiquinone biosynthesis monooxygenase UbiB
Down	M7W_2138	M7W_2138	-5.42503	0.000475	signal peptidase type I
Down	M7W_1963	M7W_1963	-5.28759	0.000132	General stress protein, Gls24 family
Down	M7W_1424	M7W_1424	-5.28326	6.65e-07	tspO protein, putative
Down	M7W_1947	M7W_1947	-5.28256	1.82e-10	hypothetical protein
Down	M7W_1927	M7W_1927	-5.25816	1.5e-15	lipoprotein, putative
Down	M7W_678	yecD_2	-5.24683	3.56e-06	Isochorismatase
Down	M7W_1980	M7W_1980	-5.24246	8.67e-06	hypothetical protein
Down	M7W_1416	ghrB	-5.21597	1.02e-06	D-3-phosphoglycerate dehydrogenase
Down	M7W_1307	M7W_1307	-5.20961	5.57e-06	hypothetical protein
Down	M7W_2086	lacF_2	-5.20733	0.00623	PTS system, cellobiose-specific IIA component
Down	M7W_1752	zosA	-5.20357	1.16e-09	Lead, cadmium, zinc and mercury transporting ATPase Copper-translocating P-type ATPase
Down	M7W_1833	ypsA	-5.11871	3.32e-10	hypothetical protein
Down	M7W_729	M7W_729	-5.11201	2.05e-06	Exfoliative toxin A
Down	M7W_1811	M7W_1811	-5.08046	3.6e-09	hypothetical protein
Down	M7W_851	M7W_851	-5.07461	9.71e-08	hypothetical protein
Down	M7W_388	M7W_388	-5.05339	6.22e-08	CBS-containing hemolysin
Down	M7W_91	NA	-5.05052	2.04e-05	hypothetical protein
Down	M7W_2210	M7W_2210	-5.05004	0.00124	hypothetical protein
Down	M7W_1489	M7W_1489	-5.01949	0.000825	hypothetical protein
Down	M7W_682	M7W_682	-4.94432	1.21e-08	transcriptional regulator, AbrB family
Down	M7W_1585	M7W_1585	-4.93835	6.33e-07	hypothetical protein
Down	M7W_1948	napA	-4.93208	2.4e-06	Na, H antiporter
Down	M7W_2251	M7W_2251	-4.90044	1.58e-07	metal-dependent hydrolase
Down	M7W_803	ndk	-4.89263	1.61e-09	Nucleoside diphosphate kinase
Down	M7W_501	M7W_501	-4.8545	0.000127	Beta-glucosidase
Down	M7W_567	M7W_567	-4.84838	0.00179	Phosphoenolpyruvate-dihydroxyacetone phosphotransferase, subunit DhaM DHA-specific IIA component
Down	M7W_1876	M7W_1876	-4.83363	0.00183	PhnB protein
Down	M7W_1151	M7W_1151	-4.81082	9.63e-05	4-carboxymuconolactone decarboxylase
Down	M7W_1131	M7W_1131	-4.8072	0.00542	hypothetical protein
Down	M7W_1723	pdhA	-4.80605	0.000557	Pyruvate dehydrogenase E1 component alpha subunit
Down	M7W_1582	M7W_1582	-4.80166	7.3e-06	hypothetical protein
Down	M7W_1542	licR_1	-4.76579	5.44e-08	Transcriptional antiterminator of lichenan operon, BglG family
Down	M7W_1814	fabG_1	-4.76292	0.00217	Oxidoreductase, short-chain dehydrogenase, reductase family
Down	M7W_813	M7W_813	-4.74521	1.15e-05	hypothetical protein
Down	M7W_1215	ydeA	-4.74096	2.17e-05	hypothetical protein
Down	M7W_510	M7W_510	-4.73027	0.000179	hypothetical protein
Down	M7W_2353	M7W_2353	-4.72952	0.00983	Ribulokinase
Down	M7W_1062	cadA	-4.7186	0.000237	Lead, cadmium, zinc and mercury transporting ATPase Copper-translocating P-type ATPase
Down	M7W_885	M7W_885	-4.71635	0.000207	hypothetical protein
Down	M7W_2232	yugI_2	-4.70407	7.28e-07	General stress protein 13
Down	M7W_902	trxA	-4.65745	5.15e-06	Thioredoxin
Down	M7W_815	M7W_815	-4.64887	0.000398	hypothetical protein
Down	M7W_1979	M7W_1979	-4.60522	1.43e-05	Hydrolase (HAD superfamily)
Down	M7W_1982	M7W_1982	-4.59077	1.29e-07	hypothetical protein
Down	M7W_1179	M7W_1179	-4.55416	6.65e-07	Transcriptional regulator ArcR
Down	M7W_2466	uspA4	-4.51886	0.000123	Universal stress protein family
Down	M7W_1962	M7W_1962	-4.50546	0.00044	hypothetical protein
Down	M7W_1155	M7W_1155	-4.50334	0.000766	Transcriptional regulator, TetR family
Down	M7W_2252	ybaK_2	-4.50178	1.32e-06	Transcriptional regulator
Down	M7W_497	M7W_497	-4.47366	2.35e-05	Peptide methionine sulfoxide reductase MsrA
Down	M7W_1704	M7W_1704	-4.43697	0.000303	hypothetical protein
Down	M7W_1152	M7W_1152	-4.39601	6.85e-05	Double-stranded beta-helix related protein
Down	M7W_993	M7W_993	-4.39069	2.5e-06	hypothetical protein
Down	M7W_1463	M7W_1463	-4.362	6.43e-08	hypothetical protein
Down	M7W_2114	M7W_2114	-4.35985	1.19e-05	hypothetical protein
Down	M7W_2187	M7W_2187	-4.35115	1.05e-05	hypothetical protein
Down	M7W_1937	marR	-4.34746	0.00203	Organic hydroperoxide resistance transcriptional regulator, MarR family
Down	M7W_1790	yybR	-4.34518	1.92e-09	Transcriptional regulator, HxlR family
Down	M7W_551	M7W_551	-4.32437	0.000136	NADH peroxidase
Down	M7W_981	phoU	-4.3193	4.87e-07	Phosphate transport system regulatory protein PhoU
Down	M7W_978	pstC_2	-4.31592	3.87e-06	Phosphate transport system permease protein PstC
Down	M7W_992	M7W_992	-4.29909	2.87e-06	General stress protein
Down	M7W_2081	M7W_2081	-4.26997	0.000154	hypothetical protein
Down	M7W_239	spxB	-4.26736	0.000145	Pyruvate oxidase
Down	M7W_666	queG	-4.26432	2.04e-07	Iron-sulfur cluster-binding protein
Down	M7W_1583	yvgN	-4.24361	3.39e-05	oxidoreductase of aldo, keto reductase family, subgroup 1
Down	M7W_2113	M7W_2113	-4.23758	3.9e-10	Magnesium and cobalt transport protein CorA
Down	M7W_836	M7W_836	-4.23031	1.05e-07	Acetyltransferase (GNAT family) conserved hypothetical protein
Down	M7W_1697	M7W_1697	-4.22991	0.0226	hypothetical protein
Down	M7W_2193	M7W_2193	-4.21498	5.47e-06	Beta-phosphoglucomutase
Down	M7W_2643	M7W_2643	-4.20759	3.72e-05	Pyruvate, 2-oxoglutarate dehydrogenase complex, dihydrolipoamide dehydrogenase (E3) component
Down	M7W_1286	M7W_1286	-4.17328	0.00118	Membrane spanning protein
Down	M7W_2084	M7W_2084	-4.15356	0.0136	hypothetical protein
Down	M7W_1899	xerC_19	-4.13621	2.66e-08	hypothetical protein
Down	M7W_922	gloA	-4.13051	0.000159	Lactoylglutathione lyase
Down	M7W_2014	M7W_2014	-4.11778	0.0027	DUF378-containing protein
Down	M7W_1640	M7W_1640	-4.10855	0.0102	Glyoxalase family protein
Down	M7W_618	lolD_4	-4.09949	2.08e-06	ABC transporter, ATP-binding protein
Down	M7W_887	M7W_887	-4.06621	0.002	putative secreted protein
Down	M7W_1751	M7W_1751	-4.06376	4.68e-08	membrane protein
Down	M7W_1786	M7W_1786	-4.04364	0.000147	Nitroreductase family protein
Down	M7W_1724	pdhB	-4.01751	0.0011	Pyruvate dehydrogenase E1 component beta subunit
Down	M7W_1630	M7W_1630	-4.00395	8.94e-10	putative membrane protein hemolysin III
Down	M7W_1252	M7W_1252	-3.99775	0.0024	hypothetical protein
Down	M7W_1983	M7W_1983	-3.99353	3.25e-06	hypothetical protein
Down	M7W_1691	M7W_1691	-3.99248	1.66e-11	hypothetical protein
Down	M7W_1004	M7W_1004	-3.98375	8.95e-06	Beta-glucoside bgl operon antiterminator, BglG family
Down	M7W_2443	spxA	-3.959	3.26e-06	Arsenate reductase family protein
Down	M7W_633	M7W_633	-3.95578	0.000769	ArsC related hypothetical protein
Down	M7W_991	M7W_991	-3.91788	6.72e-09	UTP--glucose-1-phosphate uridylyltransferase
Down	M7W_1713	M7W_1713	-3.90832	0.00269	Oxidoreductase, aldo, keto reductase family
Down	M7W_569	dhaL	-3.90806	0.00503	Phosphoenolpyruvate-dihydroxyacetone phosphotransferase, ADP-binding subunit DhaL
Down	M7W_2465	M7W_2465	-3.88936	0.000329	hypothetical protein
Down	M7W_2371	groES	-3.87889	2.27e-07	Heat shock protein 60 family co-chaperone GroES
Down	M7W_1622	M7W_1622	-3.87837	2.5e-05	MazG nucleotide pyrophosphohydrolase
Down	M7W_1806	M7W_1806	-3.85181	0.000123	Outer surface protein of unknown function, cellobiose operon
Down	M7W_2533	M7W_2533	-3.85055	0.00241	contains DUF174
Down	M7W_2082	M7W_2082	-3.84553	0.0125	DNA-directed RNA polymerase specialized sigma subunit, sigma24-like protein
Down	M7W_2242	lrp	-3.84233	8.56e-07	leucine-rich protein
Down	M7W_1440	M7W_1440	-3.82862	4.64e-06	Glycosyltransferase LafA, responsible for the formation of Glc-DAG
Down	M7W_499	lutR	-3.81978	1.75e-05	Transcriptional regulator, GntR family
Down	M7W_2239	yutD	-3.81285	4.92e-06	Hypothetical DUF1027 protein
Down	M7W_1898	ysnF	-3.80423	0.0082	hypothetical protein
Down	M7W_1148	M7W_1148	-3.7924	0.000141	hypothetical protein
Down	M7W_2250	M7W_2250	-3.77139	5.24e-06	Cytosolic protein containing multiple CBS
Down	M7W_621	M7W_621	-3.76806	3.92e-06	Protein of unknown function UPF0118
Down	M7W_2003	M7W_2003	-3.75826	2.36e-05	hypothetical protein
Down	M7W_2351	araA2_1	-3.73132	7.17e-05	L-arabinose isomerase
Down	M7W_2610	M7W_2610	-3.69951	0.00127	Veg protein
Down	M7W_2635	M7W_2635	-3.69254	3.47e-07	Short-chain dehydrogenase, reductase SDR
Down	M7W_2456	cypC	-3.68773	4.89e-08	Cytochrome P450
Down	M7W_1466	M7W_1466	-3.65385	9.35e-05	4-oxalocrotonate tautomerase Xylose transport system permease protein xylH
Down	M7W_1623	cca	-3.629	6.3e-06	tRNA nucleotidyltransferase
Down	M7W_843	polC_2	-3.61928	0.000239	Exonuclease
Down	M7W_1946	M7W_1946	-3.61807	0.00464	hypothetical protein
Down	M7W_420	opuBA_5	-3.61595	9.18e-05	Osmotically activated L-carnitine, choline ABC transporter, ATP-binding protein OpuCA
Down	M7W_1487	M7W_1487	-3.61324	0.0139	Maltose-6'-phosphate glucosidase
Down	M7W_2502	M7W_2502	-3.5941	0.00911	transcriptional regulator (AraC, XylS family) protein
Down	M7W_232	nrnA_1	-3.592	4.38e-07	Phosphoesterase, DHH family protein
Down	M7W_1966	M7W_1966	-3.58589	0.000151	hypothetical protein
Down	M7W_1800	ykuL	-3.5719	0.000287	CBS containing protein
Down	M7W_2085	chbC	-3.55989	0.0158	PTS system, cellobiose-specific IIC component
Down	M7W_333	yueI	-3.5537	1.1e-06	hypothetical protein
Down	M7W_1237	M7W_1237	-3.51541	0.00748	hypothetical protein
Down	M7W_1553	luxA_2	-3.50506	0.00445	Alkanal monooxygenase alpha chain
Down	M7W_2420	M7W_2420	-3.49436	0.000611	CBS containing protein
Down	M7W_2238	yutF	-3.49021	0.000116	putative NagD-like phosphatase
Down	M7W_1308	nrdR	-3.46856	5.33e-07	Ribonucleotide reductase transcriptional regulator NrdR
Down	M7W_1475	dnaE	-3.46498	2.33e-06	DNA polymerase III alpha subunit
Down	M7W_1502	M7W_1502	-3.4636	0.00501	acetyltransferase
Down	M7W_1726	lpdA	-3.46295	0.00247	Dihydrolipoamide dehydrogenase of pyruvate dehydrogenase complex
Down	M7W_1652	M7W_1652	-3.46077	8.67e-06	Succinyl-CoA synthetase, alpha subunit-related enzyme
Down	M7W_835	M7W_835	-3.4528	3.49e-06	hypothetical protein
Down	M7W_154	NA	-3.45109	0.00521	hypothetical protein
Down	M7W_1678	M7W_1678	-3.40544	0.00846	hypothetical protein
Down	M7W_461	M7W_461	-3.39388	0.000609	hypothetical protein
Down	M7W_1725	pdhC	-3.33814	0.00416	Dihydrolipoamide acetyltransferase component of pyruvate dehydrogenase complex
Down	M7W_2364	nadE	-3.33692	1.01e-05	NAD synthetase
Down	M7W_665	M7W_665	-3.33111	4e-06	hypothetical protein
Down	M7W_460	ydfH_2	-3.32085	0.00383	Transcriptional regulator, GntR family
Down	M7W_221	NA	-3.30857	4.17e-05	hypothetical protein
Down	M7W_393	M7W_393	-3.29643	0.000303	5'-nucleotidase YjjG
Down	M7W_2356	xsa	-3.29143	0.000524	Alpha-L-arabinofuranosidase II precursor
Down	M7W_1418	M7W_1418	-3.25638	1.14e-11	Cobalt-zinc-cadmium resistance protein CzcD
Down	M7W_944	M7W_944	-3.24995	1.21e-05	Carboxylesterase
Down	M7W_1604	M7W_1604	-3.23407	5.41e-06	Substrate-specific component RibU of riboflavin ECF transporter
Down	M7W_2537	M7W_2537	-3.23406	0.00134	regulatory protein, MerR
Down	M7W_2306	M7W_2306	-3.23087	1.18e-05	Integrase, recombinase, core family
Down	M7W_1808	M7W_1808	-3.22063	0.0102	NAD-dependent glyceraldehyde-3-phosphate dehydrogenase
Down	M7W_632	M7W_632	-3.20902	0.00136	Transcriptional regulator SpxA1
Down	M7W_233	rplI	-3.20257	7.58e-05	LSU ribosomal protein L9p
Down	M7W_2586	M7W_2586	-3.20189	0.00032	bacterial seryl-tRNA synthetase related protein
Down	M7W_151	NA	-3.19413	0.00194	Death on curing protein, Doc toxin
Down	M7W_1143	M7W_1143	-3.17485	1.42e-05	NAD or FAD-utilizing dehydrogenase
Down	M7W_225	yaaA_1	-3.14644	0.000702	hypothetical protein
Down	M7W_406	M7W_406	-3.14244	0.0317	SSU ribosomal protein S14p (S29e)
Down	M7W_2125	M7W_2125	-3.1316	0.000198	hypothetical protein
Down	M7W_712	M7W_712	-3.10894	5.47e-06	hypothetical protein
Down	M7W_462	M7W_462	-3.09308	4.08e-05	4-hydroxybenzoyl-CoA thioesterase protein
Down	M7W_1934	M7W_1934	-3.0888	0.000105	hypothetical protein
Down	M7W_660	M7W_660	-3.06415	6.96e-05	hypothetical protein
Down	M7W_1815	M7W_1815	-3.04715	9.7e-05	hypothetical protein
Down	M7W_2153	dinB	-3.04179	0.00387	DNA polymerase IV
Down	M7W_506	M7W_506	-3.0406	4.99e-06	hypothetical protein
Down	M7W_2089	cshA	-3.03678	3e-06	ATP-dependent RNA helicase YfmL
Down	M7W_817	M7W_817	-3.0353	6.43e-05	Glycerate kinase
Down	M7W_1664	M7W_1664	-3.00036	3.14e-05	hypothetical protein
Down	M7W_945	rnr	-2.99743	8.82e-06	3'-to-5' exoribonuclease RNase R
Down	M7W_2347	M7W_2347	-2.99738	0.00482	hypothetical protein
Down	M7W_2249	nrnA_2	-2.99378	0.000524	3'-to-5' oligoribonuclease A
Down	M7W_1624	M7W_1624	-2.98243	0.00149	hypothetical protein
Down	M7W_2236	yutG	-2.97921	0.000404	Low temperature requirement C protein
Down	M7W_2566	M7W_2566	-2.97604	2.69e-06	hypothetical protein
Down	M7W_252	lacG	-2.96555	0.00686	6-phospho-beta-galactosidase
Down	M7W_1494	M7W_1494	-2.95993	0.0128	transcriptional regulator, DeoR family
Down	M7W_2237	M7W_2237	-2.95851	0.000745	integral membrane protein
Down	M7W_1095	rimM	-2.93181	1.77e-05	16S rRNA processing protein RimM
Down	M7W_2088	luxO_1	-2.9154	8.61e-06	NtrC family Transcriptional regulator, ATPase
Down	M7W_90	NA	-2.91267	0.00165	hypothetical protein
Down	M7W_1608	M7W_1608	-2.9098	0.000251	Acetylornithine deacetylase, Succinyl-diaminopimelate desuccinylase, deacylase
Down	M7W_219	NA	-2.89884	5.43e-05	Integrase, catalytic region
Down	M7W_1816	M7W_1816	-2.89139	0.0274	hypothetical protein
Down	M7W_2363	M7W_2363	-2.88802	0.0289	Transcriptional regulator, ArsR family
Down	M7W_1441	M7W_1441	-2.88104	3.55e-07	2-hydroxy-3-oxopropionate reductase
Down	M7W_1689	M7W_1689	-2.8809	0.000544	hypothetical protein
Down	M7W_2503	M7W_2503	-2.87259	0.000769	Hexuronate utilization operon transcriptional repressor ExuR
Down	M7W_2134	M7W_2134	-2.86212	2.5e-06	Uracil-DNA glycosylase family protein, clostridial type
Down	M7W_2247	M7W_2247	-2.86134	0.000656	putative metal-dependent peptidase
Down	M7W_2299	lacG_1	-2.86035	0.000766	Beta-glucosidase 6-phospho-beta-glucosidase
Down	M7W_2342	M7W_2342	-2.83815	0.023	Rhodanese-like protein
Down	M7W_1530	M7W_1530	-2.83145	0.000209	Integrase, recombinase, core family
Down	M7W_2346	M7W_2346	-2.81508	0.000365	6-phosphogluconolactonase
Down	M7W_550	M7W_550	-2.80407	0.000206	ThiJ, PfpI family protein
Down	M7W_2000	gnd	-2.7955	0.0132	6-phosphogluconate dehydrogenase, decarboxylating
Down	M7W_2205	M7W_2205	-2.7927	4.92e-06	phosphatidylserine decarboxylase
Down	M7W_2700	srrA_2	-2.78763	1.7e-06	Phosphate regulon transcriptional regulatory protein PhoB (SphR)
Down	M7W_668	M7W_668	-2.78721	0.00208	Phosphoenolpyruvate carboxykinase, ATP
Down	M7W_1784	M7W_1784	-2.75886	0.00806	hypothetical protein
Down	M7W_2698	M7W_2698	-2.75416	0.0078	ATP-dependent Clp protease
Down	M7W_1439	M7W_1439	-2.74928	0.000439	Glycosyltransferase LafB, responsible for the formation of Gal-Glc-DAG
Down	M7W_1827	M7W_1827	-2.74035	0.000723	Chromosome replication initiation protein dnaD
Down	M7W_1048	M7W_1048	-2.72854	3.8e-05	hypothetical protein
Down	M7W_1208	M7W_1208	-2.72524	3.97e-05	Glucose uptake protein
Down	M7W_1282	M7W_1282	-2.71709	0.046	lactose transport system substrate-binding protein
Down	M7W_990	M7W_990	-2.70598	2.24e-06	Glycerol-3-phosphate dehydrogenase, NAD(P)
Down	M7W_675	ohrB_2	-2.70203	0.0128	Organic hydroperoxide resistance protein
Down	M7W_1211	ydhG	-2.69254	0.0208	hypothetical protein
Down	M7W_2667	pppA	-2.6889	0.0398	Late competence protein ComC, processing protease
Down	M7W_1638	M7W_1638	-2.67525	0.000213	Integrase, recombinase, core family
Down	M7W_657	araC	-2.63712	0.00119	MSM (multiple sugar metabolism) operon regulatory protein
Down	M7W_2608	mscL	-2.6361	0.00234	Large-conductance mechanosensitive channel
Down	M7W_770	M7W_770	-2.63523	0.0121	Sortase A, LPXTG specific
Down	M7W_942	M7W_942	-2.62446	0.00155	acetyltransferase
Down	M7W_1473	M7W_1473	-2.6186	8.02e-06	Multidrug resistance efflux pump PmrA
Down	M7W_463	nnrD	-2.61735	0.000365	NAD(P)HX dehydratase
Down	M7W_549	M7W_549	-2.61581	0.00969	Putative NADH-dependent flavin oxidoreductase
Down	M7W_1846	panT	-2.60256	0.00019	Substrate-specific component PanT of predicted pantothenate ECF transporter
Down	M7W_2354	csbC	-2.60016	0.0172	Arabinose-proton symporter
Down	M7W_1849	M7W_1849	-2.59237	0.000111	ebsA protein
Down	M7W_1997	M7W_1997	-2.57666	0.0323	PTS system, gluconate-specific IIC component
Down	M7W_1293	M7W_1293	-2.57612	0.00706	hypothetical protein
Down	M7W_927	ywiB	-2.56346	0.000168	DUF1934-containing protein
Down	M7W_933	M7W_933	-2.55643	0.0439	Central glycolytic-element regulator protein
Down	M7W_2344	yhhT_2	-2.54942	0.000271	hypothetical protein
Down	M7W_1207	gdh_4	-2.54894	0.00587	Glucose 1-dehydrogenase
Down	M7W_392	M7W_392	-2.53937	0.00586	Ribosomal small subunit pseudouridine synthase A
Down	M7W_2322	M7W_2322	-2.53246	0.0234	hypothetical protein
Down	M7W_2321	M7W_2321	-2.52698	0.000365	hypothetical protein
Down	M7W_1547	M7W_1547	-2.51902	0.00365	Metallo-dependent hydrolase, subgroup B
Down	M7W_946	smpB	-2.51427	0.00014	tmRNA-binding protein SmpB
Down	M7W_1847	M7W_1847	-2.51242	4.09e-07	Cobalt-zinc-cadmium resistance protein
Down	M7W_1045	M7W_1045	-2.50869	0.000529	rRNA methylase
Down	M7W_866	cdr_1	-2.50526	0.000139	CoA-disulfide reductase, Disulfide bond regulator
Down	M7W_2248	phnA	-2.50421	0.00156	Alkylphosphonate utilization operon protein PhnA
Down	M7W_2487	M7W_2487	-2.49975	0.000538	DNA double-strand break repair ATPase
Down	M7W_664	M7W_664	-2.49861	0.046	Manganese ABC transporter, periplasmic-binding protein SitA
Down	M7W_864	M7W_864	-2.48611	0.000614	Integrase, recombinase, core family
Down	M7W_507	M7W_507	-2.47973	5.67e-05	putative zinc-type alcohol dehydrogenase-like protein ybdR
Down	M7W_367	msrB	-2.47639	0.00183	Peptide methionine sulfoxide reductase MsrB
Down	M7W_961	M7W_961	-2.45237	0.00216	hypothetical protein
Down	M7W_2345	srlB	-2.45204	0.00285	PTS system, glucitol, sorbitol-specific IIA component
Down	M7W_1926	pyrDA	-2.44959	9.56e-05	Dihydroorotate dehydrogenase, catalytic subunit
Down	M7W_1813	rnz	-2.44271	0.00107	Ribonuclease Z
Down	M7W_1663	M7W_1663	-2.43704	0.00214	Maltose operon transcriptional repressor MalR, LacI family
Down	M7W_1084	phoR_2	-2.42269	0.00182	Phosphate regulon sensor protein PhoR (SphS)
Down	M7W_1429	M7W_1429	-2.42175	0.000465	Cysteinyl-tRNA synthetase related protein
Down	M7W_1052	M7W_1052	-2.42175	0.0356	hypothetical protein
Down	M7W_1158	M7W_1158	-2.40618	0.00188	hypothetical protein
Down	M7W_2455	iolS	-2.40499	0.00151	Oxidoreductase ion channel
Down	M7W_1005	M7W_1005	-2.40041	0.0253	PTS system, beta-glucoside-specific IIA, IIB, IIC component
Down	M7W_1586	tuf	-2.39424	0.00736	Translation elongation factor Tu
Down	M7W_1968	M7W_1968	-2.39157	0.00257	hypothetical protein
Down	M7W_2612	M7W_2612	-2.38401	0.000971	hypothetical protein
Down	M7W_2091	sfsA	-2.37665	0.00079	Sugar, maltose fermentation stimulation protein
Down	M7W_2370	groEL	-2.37654	1.42e-05	Heat shock protein 60 family chaperone GroEL
Down	M7W_1579	thlA	-2.37031	2.43e-08	3-ketoacyl-CoA thiolase, Acetyl-CoA acetyltransferase
Down	M7W_1969	yozG	-2.36949	0.00549	Transcriptional regulator, Cro, CI family
Down	M7W_2367	M7W_2367	-2.35352	0.0165	Transcriptional activator tipA
Down	M7W_2233	patB	-2.35263	1.37e-05	Aspartate aminotransferase
Down	M7W_539	yybA	-2.34426	0.0206	Transcriptional regulator, MarR family
Down	M7W_1607	M7W_1607	-2.34155	7.04e-05	Arginine, ornithine antiporter ArcD
Down	M7W_2564	ldh1	-2.3382	0.0147	L-lactate dehydrogenase
Down	M7W_1309	dnaB_1	-2.33201	6.52e-05	Helicase loader DnaB
Down	M7W_2307	M7W_2307	-2.32758	0.0218	hypothetical protein
Down	M7W_1680	M7W_1680	-2.32659	1.34e-06	hypothetical protein
Down	M7W_2209	M7W_2209	-2.32488	0.0324	hypothetical protein
Down	M7W_63	NA	-2.31924	0.0199	hypothetical protein
Down	M7W_1989	M7W_1989	-2.31663	0.0128	hypothetical protein
Down	M7W_1944	ahpC	-2.31483	0.00114	Alkyl hydroperoxide reductase protein C
Down	M7W_2404	sapB	-2.30375	0.000275	Mg(2) transport ATPase protein C
Down	M7W_222	NA	-2.29856	0.0036	Replication-associated protein RepB
Down	M7W_2335	M7W_2335	-2.29614	0.00204	PTS system, mannitol-specific IIB component, PTS system, mannitol-specific IIC component
Down	M7W_1311	M7W_1311	-2.29258	0.000973	hypothetical protein
Down	M7W_2334	licR_3	-2.29112	0.0142	Mannitol operon activator, BglG family
Down	M7W_2614	mrnC	-2.27929	0.00702	Ribonuclease III family protein
Down	M7W_1421	cspB	-2.27795	0.0233	Cold shock protein CspD
Down	M7W_1111	rpiR2	-2.26599	0.0028	Sialic acid utilization regulator, RpiR family
Down	M7W_1818	M7W_1818	-2.25719	0.00483	hypothetical protein
Down	M7W_934	gap	-2.2571	0.0218	NAD-dependent glyceraldehyde-3-phosphate dehydrogenase
Down	M7W_906	fbp	-2.23673	0.0386	Fructose-1, 6-bisphosphatase
Down	M7W_874	M7W_874	-2.22655	0.0206	Integral membrane protein
Down	M7W_1170	M7W_1170	-2.21006	0.00165	putative uroporphyrin-III c-methyltransferase
Down	M7W_148	NA	-2.19288	0.000593	Mobile element protein
Down	M7W_1320	M7W_1320	-2.17435	0.00539	membrane protein
Down	M7W_716	efmA	-2.17425	0.00042	hypothetical protein
Down	M7W_1785	M7W_1785	-2.16757	0.00551	hypothetical protein
Down	M7W_867	yheS_2	-2.15787	2.85e-05	ABC transporter ATP-binding protein uup
Down	M7W_1825	M7W_1825	-2.15455	0.0417	Transcriptional regulator, MarR family
Down	M7W_2002	M7W_2002	-2.14343	0.0335	hypothetical protein
Down	M7W_620	M7W_620	-2.14336	0.00419	Trehalose-6-phosphate hydrolase
Down	M7W_1945	ahpF	-2.1422	0.0101	Alkyl hydroperoxide reductase protein F
Down	M7W_1914	M7W_1914	-2.13963	0.00392	hypothetical protein
Down	M7W_713	prs2_1	-2.13072	5.13e-05	Ribose-phosphate pyrophosphokinase
Down	M7W_1244	glmS	-2.13028	0.00534	Glucosamine--fructose-6-phosphate aminotransferase, isomerizing
Down	M7W_1227	dnaJ	-2.12676	0.000967	Chaperone protein DnaJ
Down	M7W_548	M7W_548	-2.11888	0.0132	Transcriptional regulator, MarR family
Down	M7W_2295	aac(6')	-2.11091	0.00707	GCN5-related N-acetyltransferase
Down	M7W_2560	M7W_2560	-2.10961	0.000316	Cell division protein DivIC
Down	M7W_2231	M7W_2231	-2.10801	0.0272	hypothetical protein
Down	M7W_2253	rnjB	-2.10619	0.000694	RNA-metabolising Zn-dependent hydrolase
Down	M7W_446	mvaD	-2.09736	1.19e-05	Diphosphomevalonate decarboxylase
Down	M7W_1541	M7W_1541	-2.09267	0.00551	hypothetical protein
Down	M7W_1610	M7W_1610	-2.09056	0.00899	Ferredoxin
Down	M7W_2436	ppnK	-2.08814	0.00102	NAD kinase
Down	M7W_2403	yhhT_1	-2.0881	0.00886	hypothetical protein
Down	M7W_1681	nagA	-2.08147	0.000141	N-acetylglucosamine-6-phosphate deacetylase
Down	M7W_1896	M7W_1896	-2.0794	0.0115	Two component system response regulator CiaR
Down	M7W_1748	M7W_1748	-2.05815	0.00164	hypothetical protein
Down	M7W_1690	afr	-2.05781	0.00154	oxidoreductase, Gfo, Idh, MocA family
Down	M7W_2484	hit	-2.04986	0.000205	Histidine triad nucleotide-binding protein
Down	M7W_1699	xpt	-2.04296	0.00034	Xanthine phosphoribosyltransferase
Down	M7W_403	acpS	-2.03443	0.0288	Holo-, acyl-carrier protein synthase
Down	M7W_2613	rlmB	-2.01576	0.00104	23S rRNA (guanosine-2'-O-) -methyltransferase rlmB
Down	M7W_1302	M7W_1302	-2.00943	0.00117	MaoC like protein
Down	M7W_1897	vicK	-2.0074	0.00736	Two component system sensor histidine kinase CiaH
Down	M7W_1869	M7W_1869	-2.0061	0.000172	Fibronectin, fibrinogen-binding protein
Down	M7W_717	M7W_717	-2.00311	0.0218	Phosphoesterase
Down	M7W_1204	xpkA	-2.00259	0.00752	Xylulose-5-phosphate phosphoketolase Fructose-6-phosphate phosphoketolase
Down	M7W_2521	M7W_2521	-2.00104	0.0258	Multiple sugar ABC transporter, substrate-binding protein
