# Supplementary material for: In vitro resensitization of multidrug-resistant clinical isolates of Enterococcus faecium and E. faecalis through phage-antibiotic synergy
Source: Antimicrob Agents Chemother. 2024 Dec 19;69(2):e00740-24. doi: 10.1128/aac.00740-24 (PMC11823633; doi:10.1128/aac.00740-24)
Supplement: Table S5 — Fold change of genes in E. faecalis EF116PII (VAN+Phage-Vs-VAN_18h). [file aac.00740-24-s0006.xlsx]

## Sheet: FoldChange_Differentially_expre
E. faecalis EF116PII (VAN+Phage-Vs-VAN_18h)
Regulation	Ensembl ID	Symbol	Fold Change	Adj.Pval	Description
Up	EF_TRNAALA2	NA	73.8226	0.000101	tRNA-Ala
Up	EF_TRNALEU1	NA	72.5981	0.00493	tRNA-Leu
Up	EF_TRNAALA3	NA	68.381	0.000777	tRNA-Ala
Up	EF_TRNAGLY1	NA	60.6704	0.0415	tRNA-Gly
Up	EF_TRNALYS4	NA	56.296	0.00136	tRNA-Lys
Up	EF_TRNAVAL1	NA	54.1833	0.00105	tRNA-Val
Up	EF_1990	EF_1990	50.8237	0.000464	hypothetical protein
Up	EF_TRNAALA1	NA	46.0171	0.0457	tRNA-Ala
Up	EF_TRNAPRO1	NA	44.2826	0.0203	tRNA-Pro
Up	EF_TRNAGLY4	NA	33.0431	0.00758	tRNA-Gly
Up	EF_1176	EF_1176	20.7466	0.00829	DUF916 and DUF3324 domain-containing protein
Up	EF_1177	EF_1177	20.7466	0.00829	hypothetical protein
Up	EF_0479	EF_0479	18.9647	0.0255	site-specific integrase
Up	EF_TRNAMET2	NA	17.0448	0.0117	tRNA-Met
Up	EF_3020	EF_3020	17.0112	0.0145	sigma-70 family RNA polymerase sigma factor
Up	EF_3287	EF_3287	16.8344	0.000229	hypothetical protein
Up	EF_1333	EF_1333	16.5215	0.0124	ABC transporter ATP-binding protein
Up	EF_1334	EF_1334	16.5215	0.0124	hypothetical protein
Up	EF_1103	EF_1103	14.9053	0.0049	amino acid permease
Up	EF_0480	EF_0480	13.9259	0.0222	helix-turn-helix domain-containing protein
Up	EF_1897	EF_1897	11.4788	3.57e-05	hypothetical protein
Up	EF_TRNALEU6	NA	10.4342	0.0258	tRNA-Leu
Up	EF_TRNAPHE2	NA	10.2117	0.0222	tRNA-Phe
Up	EF_0646	EF_0646	9.53494	0.0349	NAD-dependent epimerase/dehydratase family protein
Up	EF_TRNAVAL2	NA	8.76796	0.0148	tRNA-Val
Up	EF_TRNALEU5	NA	8.21361	0.0127	tRNA-Leu
Up	EF_0188	EF_0188	7.8831	0.000491	iron-hydroxamate ABC transporter substrate-binding protein
Up	EF_2755	nrdG	7.3377	9.9e-07	anaerobic ribonucleoside-triphosphate reductase activating protein
Up	EF_1541	EF_1541	7.19824	6.86e-07	ECF transporter S component
Up	EF_0470	nrdF	7.07682	2.41e-12	class 1b ribonucleoside-diphosphate reductase subunit beta
Up	EF_1139	EF_1139	6.96776	6.79e-08	gamma-glutamyl-gamma-aminobutyrate hydrolase family protein
Up	EF_1711	EF_1711	6.96244	1.08e-05	carbonic anhydrase family protein
Up	EF_0443	EF_0443	6.56573	0.00693	LysM peptidoglycan-binding domain-containing protein
Up	EF_0716	EF_0716	6.51173	0.00416	hypothetical protein
Up	EF_0744	EF_0744	6.47054	0.00437	L-cystine transporter
Up	EF_1515	EF_1515	6.43375	3.8e-05	PRD domain-containing protein
Up	EF_1190	EF_1190	6.42449	8.59e-06	DUF1836 domain-containing protein
Up	EF_1191	EF_1191	6.42449	8.59e-06	DegV family protein
Up	EF_0065	Luciferase	6.41366	0.0478	LLM class flavin-dependent oxidoreductase
Up	EF_0846	cshA	6.38806	2.38e-05	DEAD/DEAH box helicase
Up	EF_2460	EF_2460	6.07661	0.000669	translational GTPase TypA
Up	EF_2754	nrdD	6.069	8.59e-06	anaerobic ribonucleoside-triphosphate reductase
Up	EF_TRNAASN1	NA	5.62248	0.0251	tRNA-Asn
Up	EF_3064	pnpA	5.60009	1.82e-05	polyribonucleotide nucleotidyltransferase
Up	EF_1542	EF_1542	5.56131	1.7e-05	hypothetical protein
Up	EF_TRNAHIS1	NA	5.48946	0.0158	tRNA-His
Up	EF_0058	purR	5.4755	4.32e-07	pur operon repressor
Up	EF_0824	EF_0824	5.3778	0.00171	GNAT family N-acetyltransferase
Up	EF_2730	secE	5.36486	0.000192	preprotein translocase subunit SecE
Up	EF_1916	engB	5.23874	1.43e-05	YihA family ribosome biogenesis GTP-binding protein
Up	EF_TRNAASP3	NA	5.1389	0.0258	tRNA-Asp
Up	EF_2923	EF_2923	5.02722	1.2e-05	DNA-dependent RNA polymerase auxiliary subunit epsilon family protein
Up	EF_TRNAVAL3	NA	4.96902	0.018	tRNA-Val
Up	EF_1516	EF_1516	4.90918	1.82e-05	PTS transporter subunit EIIC
Up	EF_3329	EF_3329	4.79997	0.000921	response regulator transcription factor
Up	EF_TRNATYR1	NA	4.76378	0.0233	tRNA-Tyr
Up	EF_1295	ribF	4.71468	3.88e-05	riboflavin biosynthesis protein RibF
Up	EF_1296	EF_1296	4.71468	3.88e-05	N-acetyltransferase
Up	EF_1175	gct	4.66762	0.0135	glycerol-3-phosphate cytidylyltransferase
Up	EF_2766	recR	4.54195	3.88e-05	recombination protein RecR
Up	EF_1710	EF_1710	4.53836	9.44e-07	LysR family transcriptional regulator
Up	EF_0234	rplQ	4.53378	0.0033	50S ribosomal protein L17
Up	EF_2731	rpmG-2	4.50143	0.000648	50S ribosomal protein L33
Up	EF_0644	EF_0644	4.47239	0.0274	LysR family transcriptional regulator
Up	EF_1353	pdhA	4.46542	1.45e-07	pyruvate dehydrogenase (acetyl-transferring) E1 component subunit alpha
Up	EF_1367	EF_1367	4.41279	0.000252	cold-shock protein
Up	EF_3283	ctsR	4.40939	0.000996	CtsR family transcriptional regulator
Up	EF_0286	EF_0286	4.37834	2.09e-07	elongation factor G-binding protein
Up	EF_0949	pta	4.36912	8.59e-06	phosphate acetyltransferase
Up	EF_TRNATRP1	NA	4.31309	0.0334	tRNA-Trp
Up	EF_2065	EF_2065	4.29744	3.8e-05	DUF1033 family protein
Up	EF_0471	nrdE	4.21519	1.03e-07	class 1b ribonucleoside-diphosphate reductase subunit alpha
Up	EF_0472	nrdI	4.21519	1.03e-07	class Ib ribonucleoside-diphosphate reductase assembly flavoprotein NrdI
Up	EF_2055	EF_2055	4.19366	2.09e-07	NAD(P)/FAD-dependent oxidoreductase
Up	EF_0415	EF_0415	4.17919	0.00496	NAD(P)H-binding protein
Up	EF_0781	EF_0781	4.16701	0.0033	cold-shock protein
Up	EF_1643	plsY	4.15069	0.000217	glycerol-3-phosphate 1-O-acyltransferase PlsY
Up	EF_1694	rpsP	4.1459	0.00363	30S ribosomal protein S16
Up	EF_2720	EF_2720	4.12472	0.000922	ABC-F type ribosomal protection protein Lsa(A)
Up	EF_2605	murAA	4.09973	1.13e-09	UDP-N-acetylglucosamine 1-carboxyvinyltransferase
Up	EF_2706	EF_2706	4.04585	0.000154	23S rRNA (uracil(1939)-C(5))-methyltransferase RlmD
Up	EF_2718	rplA	4.02961	0.000922	50S ribosomal protein L1
Up	EF_1355	aceF	4.02579	0.00105	dihydrolipoyllysine-residue acetyltransferase
Up	EF_0226	rplO	3.95759	0.0289	50S ribosomal protein L15
Up	EF_2924	EF_2924	3.81871	8.35e-06	ribonuclease J
Up	EF_0233	rpoA	3.80684	0.00339	DNA-directed RNA polymerase subunit alpha
Up	EF_1059	EF_1059	3.80569	0.0177	PucR family transcriptional regulator
Up	EF_0968	rplU	3.79473	0.00165	50S ribosomal protein L21
Up	EF_1050	EF_1050	3.78274	0.000335	response regulator transcription factor
Up	EF_1727	ebsa	3.77386	0.0384	EbsA family protein
Up	EF_0419	EF_0419	3.70096	0.0418	DUF4811 domain-containing protein
Up	EF_0420	EF_0420	3.70096	0.0418	multidrug efflux MFS transporter
Up	EF_2728	EF_2728	3.68002	0.000286	alpha/beta hydrolase
Up	EF_0199	rpsG	3.67149	0.00351	30S ribosomal protein S7
Up	EF_1246	EF_1246	3.64711	0.00428	DUF441 domain-containing protein
Up	EF_3176	EF_3176	3.60952	0.0173	YccF domain-containing protein
Up	EF_0899	EF_0899	3.58445	0.000936	hypothetical protein
Up	EF_0761	EF_0761	3.57196	0.0211	ABC transporter permease subunit
Up	EF_1573	EF_1573	3.52737	1.19e-05	DUF479 domain-containing protein
Up	EF_1728	ebsB	3.51153	0.0204	ribonuclease HI family protein
Up	EF_3258	EF_3258	3.48284	0.0388	hypothetical protein
Up	EF_1933	EF_1933	3.47699	0.00585	hypothetical protein
Up	EF_0200	fusA	3.47545	0.0111	elongation factor G
Up	EF_2729	nusG	3.46796	0.000303	transcription termination/antitermination protein NusG
Up	EF_0266	hslO	3.46234	0.00439	Hsp33 family molecular chaperone HslO
Up	EF_0914	infC	3.4587	0.0292	translation initiation factor IF-3
Up	EF_0789	EF_0789	3.45308	5.52e-05	ABC transporter ATP-binding protein
Up	EF_0790	EF_0790	3.45308	5.52e-05	ABC transporter ATP-binding protein
Up	EF_1171	rpmE	3.44346	0.000886	type B 50S ribosomal protein L31
Up	EF_1354	pdhB	3.43768	0.000263	alpha-ketoacid dehydrogenase subunit beta
Up	EF_2606	EF_2606	3.42182	0.0101	DUF1146 domain-containing protein
Up	EF_1356	lpdA	3.41781	0.00543	dihydrolipoyl dehydrogenase
Up	EF_3333	rpmH	3.40914	0.0034	50S ribosomal protein L34
Up	EF_2257	EF_2257	3.38282	0.0387	PTS sugar transporter subunit IIC
Up	EF_0715	tig	3.3827	5.24e-05	trigger factor
Up	EF_0728	EF_0728	3.37132	0.00411	23S rRNA (uracil(1939)-C(5))-methyltransferase RlmD
Up	EF_1586	nox	3.33136	6.12e-05	FAD-dependent oxidoreductase
Up	EF_0198	rpsL	3.31849	0.00305	30S ribosomal protein S12
Up	EF_3116	rpmB	3.30546	0.0148	50S ribosomal protein L28
Up	EF_2443	rpsT	3.28953	0.00629	30S ribosomal protein S20
Up	EF_1693	EF_1693	3.2795	0.0136	KH domain-containing protein
Up	EF_3207	EF_3207	3.27036	0.000242	tRNA-dihydrouridine synthase
Up	EF_1248	EF_1248	3.26884	1.12e-06	hypothetical protein
Up	EF_1549	der	3.26227	0.00198	ribosome biogenesis GTPase Der
Up	EF_1172	EF_1172	3.2592	0.000802	teichoic acid biosynthesis protein B
Up	EF_1173	EF_1173	3.2592	0.000802	WecB/TagA/CpsF family glycosyltransferase
Up	EF_0267	EF_0267	3.25013	0.0211	tRNA dihydrouridine synthase DusB
Up	EF_0394	EF_0394	3.20976	0.000746	serine protease
Up	EF_1973	dtd	3.20434	6.12e-05	D-tyrosyl-tRNA(Tyr) deacylase
Up	EF_TRNAASP1	NA	3.19481	0.0211	tRNA-Asp
Up	EF_2765	EF_2765	3.18289	0.036	hypothetical protein
Up	EF_3051	EF_3051	3.17543	0.0036	peptidase C39 family protein
Up	EF_1598	phrB	3.16015	0.00407	deoxyribodipyrimidine photo-lyase
Up	EF_3201	EF_3201	3.15044	0.0289	OsmC family protein
Up	EF_2719	rplK	3.14667	0.00715	50S ribosomal protein L11
Up	EF_1898	rplS	3.135	0.00407	50S ribosomal protein L19
Up	EF_1521	dnaG	3.11034	0.000408	DNA primase
Up	EF_1340	EF_1340	3.08467	0.00754	peptidase M4
Up	EF_2175	EF_2175	3.08023	0.000896	LicD family protein
Up	EF_0440	EF_0440	3.05828	0.00648	peptide MFS transporter
Up	EF_0916	rplT	3.05536	0.0496	50S ribosomal protein L20
Up	EF_1030	EF_1030	3.05512	0.036	endonuclease subunit UvrC
Up	EF_2494	cdsA	3.05421	0.00407	phosphatidate cytidylyltransferase
Up	EF_2495	uppS	3.05421	0.00407	isoprenyl transferase
Up	EF_2161	hflX	3.04842	0.00624	GTPase HflX
Up	EF_1736	nfo	3.04532	0.00462	deoxyribonuclease IV
Up	EF_2047	EF_2047	3.00487	0.00382	amino acid permease
Up	EF_1737	EF_1737	2.96988	0.0034	DUF1801 domain-containing protein
Up	EF_1738	EF_1738	2.96988	0.0034	YdeI/OmpD-associated family protein
Up	EF_1522	sigA	2.95852	0.00428	RNA polymerase sigma factor RpoD
Up	EF_TRNASER4	NA	2.95512	0.0254	tRNA-Ser
Up	EF_2183	EF_2183	2.92684	0.00416	ABC transporter permease
Up	EF_2594	EF_2594	2.92043	0.0436	TetR/AcrR family transcriptional regulator
Up	EF_1574	EF_1574	2.89798	4.21e-05	sodium:proton antiporter
Up	EF_2417	EF_2417	2.89237	0.021	transcriptional repressor
Up	EF_0993	murD	2.88068	0.0245	UDP-N-acetylmuramoyl-L-alanine--D-glutamate ligase
Up	EF_1149	recU	2.87775	0.0174	Holliday junction resolvase RecU
Up	EF_3061	mreD	2.87437	0.0136	rod shape-determining protein MreD
Up	EF_3062	mreC	2.87437	0.0136	rod shape-determining protein MreC
Up	EF_0232	rpsK	2.8521	0.0137	30S ribosomal protein S11
Up	EF_2057	EF_2057	2.84597	0.00025	polyprenyl synthetase family protein
Up	EF_1247	EF_1247	2.83831	6.79e-08	iron-sulfur cluster biosynthesis family protein
Up	EF_0066	ruvA	2.83176	0.00602	Holliday junction branch migration protein RuvA
Up	EF_0445	menB	2.82232	5.65e-05	1,4-dihydroxy-2-naphthoyl-CoA synthase
Up	EF_1063	EF_1063	2.82048	0.00609	GAF domain-containing protein
Up	EF_0209	rplB	2.81945	0.0469	50S ribosomal protein L2
Up	EF_2064	topB-1	2.80632	0.00144	DNA topoisomerase III
Up	EF_2886	EF_2886	2.79561	0.000327	winged helix-turn-helix transcriptional regulator
Up	EF_1271	nusA	2.77765	0.000672	transcription termination/antitermination protein NusA
Up	EF_3022	EF_3022	2.74431	0.0242	dicarboxylate/amino acid:cation symporter
Up	EF_1908	murC	2.73262	6.68e-11	UDP-N-acetylmuramate--L-alanine ligase
Up	EF_1980	EF_1980	2.73177	0.0238	hypothetical protein
Up	EF_3208	EF_3208	2.72698	4.74e-05	ABC transporter permease
Up	EF_3209	EF_3209	2.72698	4.74e-05	ABC transporter ATP-binding protein
Up	EF_1917	clpX	2.72627	0.000124	ATP-dependent Clp protease ATP-binding subunit ClpX
Up	EF_0771	clpP	2.72403	0.0467	ATP-dependent Clp endopeptidase proteolytic subunit ClpP
Up	EF_0167	guaA	2.72361	0.0184	glutamine-hydrolyzing GMP synthase
Up	EF_1047	EF_1047	2.70649	0.0114	hypothetical protein
Up	EF_0858	pip	2.70637	0.00043	YhgE/Pip domain-containing protein
Up	EF_2885	fabH	2.69854	0.000886	ketoacyl-ACP synthase III
Up	EF_2873	EF_2873	2.67891	3.33e-05	ribosome biogenesis GTPase YqeH
Up	EF_2874	EF_2874	2.67891	3.33e-05	YqeG family HAD IIIA-type phosphatase
Up	EF_1519	EF_1519	2.67336	0.0323	cation-translocating P-type ATPase
Up	EF_1338	trxB	2.67231	6.8e-05	thioredoxin-disulfide reductase
Up	EF_2070	trmU	2.67085	2.77e-05	tRNA 2-thiouridine(34) synthase MnmA
Up	EF_2162	miaA	2.66377	0.00556	tRNA (adenosine(37)-N6)-dimethylallyltransferase MiaA
Up	EF_0745	EF_0745	2.65846	0.0388	VOC family protein
Up	EF_1606	EF_1606	2.65247	0.0347	glycoside hydrolase family 1 protein
Up	EF_1270	rimP	2.64354	0.00293	ribosome maturation factor RimP
Up	EF_2661	EF_2661	2.63616	0.0276	diacylglycerol kinase family lipid kinase
Up	EF_1695	EF_1695	2.62104	0.0119	GNAT family N-acetyltransferase
Up	EF_1699	EF_1699	2.61643	0.00416	MerR family transcriptional regulator
Up	EF_1147	pyrG	2.61549	4.46e-06	CTP synthase
Up	EF_1609	EF_1609	2.611	0.0159	DUF2179 domain-containing protein
Up	EF_0007	rpsF	2.60666	0.00912	30S ribosomal protein S6
Up	EF_3238	rpoB	2.59485	0.00493	DNA-directed RNA polymerase subunit beta
Up	EF_1183	asd	2.59401	0.00264	aspartate-semialdehyde dehydrogenase
Up	EF_0892	EF_0892	2.58499	0.0415	amino acid ABC transporter ATP-binding protein
Up	EF_0893	EF_0893	2.58499	0.0415	ABC transporter permease subunit
Up	EF_1720	EF_1720	2.5844	0.0196	uracil permease
Up	EF_3230	rpsI	2.58028	0.00557	30S ribosomal protein S9
Up	EF_0478	EF_0478	2.56349	0.00108	hypothetical protein
Up	EF_3177	EF_3177	2.54711	0.00136	hypothetical protein
Up	EF_0849	alr	2.54595	5.1e-07	alanine racemase
Up	EF_2352	lepA	2.53826	4.74e-05	elongation factor 4
Up	EF_1272	EF_1272	2.53579	0.0101	YlxR family protein
Up	EF_1273	EF_1273	2.53579	0.0101	YlxQ-related RNA-binding protein
Up	EF_0701	prfC	2.53108	0.0157	peptide chain release factor 3
Up	EF_1198	EF_1198	2.52909	0.027	permease
Up	EF_1527	obg	2.52725	0.00326	GTPase ObgE
Up	EF_0057	EF_0057	2.52441	0.0265	metal ABC transporter permease
Up	EF_3259	EF_3259	2.52005	0.022	heptaprenyl diphosphate synthase subunit I
Up	EF_2199	EF_2199	2.5193	0.0211	YihY/virulence factor BrkB family protein
Up	EF_3056	EF_3056	2.49239	0.000101	class A sortase
Up	EF_2163	EF_2163	2.47862	0.00558	glycerophosphodiester phosphodiesterase
Up	EF_2872	EF_2872	2.47024	0.0375	ribosome assembly RNA-binding protein YhbY
Up	EF_0231	rpsM	2.4672	0.0351	30S ribosomal protein S13
Up	EF_1140	gloA	2.46485	0.00011	lactoylglutathione lyase
Up	EF_0003	EF_0003	2.46321	0.000669	S4 domain-containing protein YaaA
Up	EF_0004	recF	2.46321	0.000669	DNA replication/repair protein RecF
Up	EF_1051	EF_1051	2.45816	0.0494	HAMP domain-containing histidine kinase
Up	EF_2654	EF_2654	2.45332	4.16e-05	YhdH/YhfP family quinone oxidoreductase
Up	EF_1664	EF_1664	2.45252	0.0376	YdcF family protein
Up	EF_0969	EF_0969	2.42843	0.0157	ribosomal-processing cysteine protease Prp
Up	EF_0700	Hemolysin	2.42799	0.0053	HlyC/CorC family transporter
Up	EF_0168	coaA	2.41699	0.00942	type I pantothenate kinase
Up	EF_0009	rpsR	2.4053	0.0351	30S ribosomal protein S18
Up	EF_1406	uvrC	2.40396	0.0022	excinuclease ABC subunit UvrC
Up	EF_1599	EF_1599	2.40387	0.0176	helix-turn-helix transcriptional regulator
Up	EF_1037	EF_1037	2.40329	0.000308	aspartate 4-decarboxylase
Up	EF_0988	mraZ	2.39825	0.0204	division/cell wall cluster transcriptional repressor MraZ
Up	EF_3282	clpC	2.3795	0.000483	ATP-dependent Clp protease ATP-binding subunit
Up	EF_2742	EF_2742	2.35983	0.0034	MBL fold metallo-hydrolase
Up	EF_0825	udk	2.3506	0.0137	uridine kinase
Up	EF_2397	tsf	2.34936	0.000477	elongation factor Ts
Up	EF_3257	EF_3257	2.341	7.57e-05	NAD(P)/FAD-dependent oxidoreductase
Up	EF_2620	secG	2.33587	0.0194	preprotein translocase subunit SecG
Up	EF_2870	EF_2870	2.33118	0.00321	HD domain-containing protein
Up	EF_2871	nadD	2.33118	0.00321	nicotinate-nucleotide adenylyltransferase
Up	EF_1199	EF_1199	2.33106	0.0246	TIGR03943 family protein
Up	EF_1264	Sulfatase	2.31841	0.013	LTA synthase family protein
Up	EF_1305	EF_1305	2.30139	0.0174	oxygen-independent coproporphyrinogen III oxidase
Up	EF_0985	EF_0985	2.29154	0.0432	hypothetical protein
Up	EF_0055	EF_0055	2.28677	0.0176	zinc ABC transporter substrate-binding protein
Up	EF_0669	EF_0669	2.27888	0.0332	polysaccharide biosynthesis protein
Up	EF_0404	Nitroreductase	2.27778	0.0178	nitroreductase family protein
Up	EF_3070	rpsD	2.27533	0.0444	30S ribosomal protein S4
Up	EF_2072	EF_2072	2.2698	0.00263	cysteine desulfurase
Up	EF_0229	infA	2.2677	0.0289	translation initiation factor IF-1
Up	EF_1760	EF_1760	2.23781	0.0418	ABC transporter permease
Up	EF_1761	ftsE	2.23781	0.0418	cell division ATP-binding protein FtsE
Up	EF_0989	rsmH	2.23494	0.0118	16S rRNA (cytosine(1402)-N(4))-methyltransferase RsmH
Up	EF_2757	EF_2757	2.23091	0.0351	iron export ABC transporter permease subunit FetB
Up	EF_2758	EF_2758	2.23091	0.0351	ATP-binding cassette domain-containing protein
Up	EF_2583	EF_2583	2.22472	0.0194	transcriptional regulator
Up	EF_0473	nrdH	2.20955	0.0167	redoxin NrdH
Up	EF_2475	EF_2475	2.20084	0.0025	tRNA (adenosine(37)-N6)-threonylcarbamoyltransferase complex dimerization subunit type 1 TsaB
Up	EF_3175	EF_3175	2.19889	0.00593	Rrf2 family transcriptional regulator
Up	EF_0794	EF_0794	2.19085	0.013	rRNA methyltransferase
Up	EF_0795	EF_0795	2.19085	0.013	TIGR01212 family radical SAM protein
Up	EF_3300	gidB	2.18069	0.0383	16S rRNA (guanine(527)-N(7))-methyltransferase RsmG
Up	EF_3126	rpoZ	2.17276	0.0384	DNA-directed RNA polymerase subunit omega
Up	EF_1045	pfk	2.16132	0.03	6-phosphofructokinase
Up	EF_1145	EF_1145	2.15883	0.0284	DUF1934 domain-containing protein
Up	EF_3260	EF_3260	2.15784	0.0022	polyprenyl synthetase family protein
Up	EF_1570	EF_1570	2.15748	0.0186	DegV family protein
Up	EF_0265	ftsH	2.15312	0.00169	ATP-dependent zinc metalloprotease FtsH
Up	EF_1414	EF_1414	2.13771	0.0176	NAD(P)/FAD-dependent oxidoreductase
Up	EF_1741	ccpA	2.13499	0.0178	catabolite control protein A
Up	EF_2665	EF_2665	2.12918	0.00556	tRNA (uridine(34)/cytosine(34)/5-carboxymethylaminomethyluridine(34)-2'-O)-methyltransferase TrmL
Up	EF_0855	EF_0855	2.12444	0.0304	helix-turn-helix domain-containing protein
Up	EF_1615	parE	2.12278	0.0139	DNA topoisomerase IV subunit B
Up	EF_2883	fabK	2.12066	0.0156	enoyl-[acyl-carrier-protein] reductase FabK
Up	EF_0848	acpS	2.11303	0.00111	holo-ACP synthase
Up	EF_0850	EF_0850	2.11225	7.57e-05	type II toxin-antitoxin system PemK/MazF family toxin
Up	EF_0008	ssb-1	2.10392	0.0351	single-stranded DNA-binding protein
Up	EF_1185	rnj	2.0994	0.0183	ribonuclease J
Up	EF_2350	EF_2350	2.09764	0.0107	helix-turn-helix transcriptional regulator
Up	EF_2351	EF_2351	2.09764	0.0107	hypothetical protein
Up	EF_1111	EF_1111	2.09484	0.0033	signal peptidase I
Up	EF_2367	EF_2367	2.08668	8.59e-06	glycoside hydrolase family 73 protein
Up	EF_2585	EF_2585	2.08376	0.00235	Mur ligase family protein
Up	EF_2586	EF_2586	2.08376	0.00235	glutamine amidotransferase
Up	EF_0668	murE	2.08229	0.0223	UDP-N-acetylmuramoyl-L-alanyl-D-glutamate--L-lysine ligase
Up	EF_0986	EF_0986	2.08156	0.0264	magnesium transporter CorA family protein
Up	EF_0465	EF_0465	2.07974	0.0383	transcriptional regulator
Up	EF_1740	EF_1740	2.06266	0.039	penicillin-binding protein
Up	EF_2679	trpS	2.06111	0.0265	tryptophan--tRNA ligase
Up	EF_2366	EF_2366	2.06088	0.0247	hydrolase
Up	EF_2604	EF_2604	2.05641	0.0464	DNA-directed RNA polymerase subunit beta
Up	EF_0699	EF_0699	2.05391	0.0414	AI-2E family transporter
Up	EF_2419	EF_2419	2.04888	0.0157	kinase/pyrophosphorylase
Up	EF_1169	murAB	2.03018	0.00496	UDP-N-acetylglucosamine 1-carboxyvinyltransferase
Up	EF_1170	rho	2.03018	0.00496	transcription termination factor Rho
Up	EF_2552	EF_2552	2.01841	0.00585	threonylcarbamoyl-AMP synthase
Up	EF_2398	rpsB	2.01661	0.0131	30S ribosomal protein S2
Up	EF_2399	EF_2399	2.01661	0.0131	acetyltransferase, GNAT family
Up	EF_1691	rnz	2.01658	0.0115	ribonuclease Z
Up	EF_2906	EF_2906	2.01553	0.0161	sugar ABC transporter permease
Up	EF_2907	EF_2907	2.01553	0.0161	ABC transporter ATP-binding protein
Up	EF_1941	EF_1941	2.01499	0.00912	DUF3224 family protein
Up	EF_1966	EF_1966	2.00771	0.0296	YitT family protein
Up	EF_0298	EF_0298	2.00716	0.00936	copper-translocating P-type ATPase
Up	EF_1547	cmk	2.00095	0.021	(d)CMP kinase
Down	EF_2006	EF_2006	-11.0331	1.89e-07	hypothetical protein
Down	EF_2803	EF_2803	-10.914	1.63e-05	holin
Down	EF_2804	EF_2804	-10.29	0.00321	holin
Down	EF_3101	EF_3101	-9.48559	0.00923	hypothetical protein
Down	EF_3102	EF_3102	-9.48559	0.00923	hypothetical protein
Down	EF_3103	EF_3103	-9.48559	0.00923	hypothetical protein
Down	EF_0412	mltF	-8.77816	0.00438	PTS sugar transporter subunit IIA
Down	EF_0638	EF_0638	-8.38364	4.24e-07	DUF1307 domain-containing protein
Down	EF_2023	EF_2023	-7.56242	0.00211	hypothetical protein
Down	EF_2005	EF_2005	-7.21404	0.000222	tail protein
Down	EF_0413	mtlD	-7.03365	0.0124	mannitol-1-phosphate 5-dehydrogenase
Down	EF_2810	EF_2810	-6.8472	0.000187	phage baseplate upper protein
Down	EF_1956	EF_1956	-6.71112	0.00729	hypothetical protein
Down	EF_0270	EF_0270	-6.54127	0.034	PTS transporter subunit EIIC
Down	EF_1849	EF_1849	-6.49863	0.00595	helix-turn-helix domain-containing protein
Down	EF_1850	EF_1850	-6.49863	0.00595	sigma-70 family RNA polymerase sigma factor
Down	EF_2469	EF_2469	-6.45848	1.2e-05	helix-turn-helix transcriptional regulator
Down	EF_2004	EF_2004	-6.34927	0.000187	hypothetical protein
Down	EF_2007	EF_2007	-6.2116	0.000124	HK97 gp10 family phage protein
Down	EF_2008	EF_2008	-6.2116	0.000124	hypothetical protein
Down	EF_2811	EF_2811	-6.13465	0.000934	CHAP domain-containing protein
Down	EF_2812	EF_2812	-6.13465	0.000934	hypothetical protein
Down	EF_2965	EF_2965	-6.11866	0.0233	PTS sugar transporter subunit IIB
Down	EF_2802	EF_2802	-6.07199	0.00188	LysM peptidoglycan-binding domain-containing protein
Down	EF_0355	Endolysin	-5.92782	0.000303	LysM peptidoglycan-binding domain-containing protein
Down	EF_0510	ssb-3	-5.91215	0.0276	single-stranded DNA-binding protein
Down	EF_2807	EF_2807	-5.90771	0.000669	hypothetical protein
Down	EF_2821	EF_2821	-5.84858	0.0034	HK97 family phage prohead protease
Down	EF_2822	EF_2822	-5.84858	0.0034	phage portal protein
Down	EF_0411	EF_0411	-5.8373	0.00162	PTS mannitol transporter subunit IICBA
Down	EF_1126	EF_1126	-5.76069	0.00319	PTS sugar transporter subunit IIA
Down	EF_1995	EF_1995	-5.75731	0.000274	hypothetical protein
Down	EF_2813	EF_2813	-5.68027	0.000934	phage tail tape measure protein
Down	EF_2805	EF_2805	-5.67294	0.000303	XkdX family protein
Down	EF_2806	EF_2806	-5.67294	0.000303	hypothetical protein
Down	EF_2949	EF_2949	-5.66936	0.00612	hypothetical protein
Down	EF_2950	EF_2950	-5.66936	0.00612	hypothetical protein
Down	EF_0291	CelA	-5.54245	0.047	6-phospho-beta-glucosidase
Down	EF_2001	EF_2001	-5.51821	0.000303	CHAP domain-containing protein
Down	EF_2002	EF_2002	-5.51821	0.000303	tail protein
Down	EF_2003	EF_2003	-5.51821	0.000303	tape measure protein
Down	EF_2011	EF_2011	-5.49734	0.00264	DUF5309 domain-containing protein
Down	EF_1475	EF_1475	-5.48849	0.0034	hypothetical protein
Down	EF_2012	EF_2012	-5.485	0.000886	DUF4355 domain-containing protein
Down	EF_2825	EF_2825	-5.45507	0.000724	HNH endonuclease
Down	EF_2826	EF_2826	-5.45507	0.000724	hypothetical protein
Down	EF_1459	EF_1459	-5.41898	0.000414	hypothetical protein
Down	EF_1460	EF_1460	-5.41898	0.000414	LysM peptidoglycan-binding domain-containing protein
Down	EF_2646	EF_2646	-5.41268	0.0034	glycerate kinase
Down	EF_0383	EF_0383	-5.40797	0.044	DUF1116 domain-containing protein
Down	EF_0384	EF_0384	-5.40797	0.044	DUF2877 domain-containing protein
Down	EF_0439	EF_0439	-5.38844	0.0154	hypothetical protein
Down	EF_0271	Arb	-5.27325	0.0376	6-phospho-beta-glucosidase
Down	EF_0080	EF_0080	-5.2455	0.0485	Asp23/Gls24 family envelope stress response protein
Down	EF_1128	sgaB	-5.04341	0.0294	PTS sugar transporter subunit IIB
Down	EF_2820	EF_2820	-5.03374	0.0181	phage major capsid protein
Down	EF_2823	EF_2823	-4.92918	0.00557	terminase large subunit
Down	EF_2824	EF_2824	-4.92918	0.00557	hypothetical protein
Down	EF_1453	EF_1453	-4.88748	0.0118	hypothetical protein
Down	EF_0409	EF_0409	-4.77297	0.0174	hypothetical protein
Down	EF_1251	EF_1251	-4.71599	0.0176	hypothetical protein
Down	EF_0251	EF_0251	-4.58163	0.00416	transcription repressor NadR
Down	EF_2814	EF_2814	-4.5562	0.0196	hypothetical protein
Down	EF_2815	EF_2815	-4.5562	0.0196	tail protein
Down	EF_2816	EF_2816	-4.5562	0.0196	HK97 gp10 family phage protein
Down	EF_2817	EF_2817	-4.5562	0.0196	hypothetical protein
Down	EF_2818	EF_2818	-4.5562	0.0196	phage head closure protein
Down	EF_2819	EF_2819	-4.5562	0.0196	phage gp6-like head-tail connector protein
Down	EF_2017	EF_2017	-4.4757	0.000414	phage terminase large subunit
Down	EF_2018	EF_2018	-4.4757	0.000414	transposase
Down	EF_1992	EF_1992	-4.45294	5.77e-06	LysM peptidoglycan-binding domain-containing protein
Down	EF_2010	EF_2010	-4.4496	0.0124	hypothetical protein
Down	EF_2013	EF_2013	-4.4123	0.00866	hypothetical protein
Down	EF_0390	EF_0390	-4.29943	0.00407	amidohydrolase family protein
Down	EF_1726	EF_1726	-4.29576	0.0077	cold shock domain-containing protein
Down	EF_0900	adhE	-4.17605	0.03	bifunctional acetaldehyde-CoA/alcohol dehydrogenase
Down	EF_2964	UlaA	-4.1481	0.0424	PTS ascorbate transporter subunit IIC
Down	EF_1464	EF_1464	-4.11897	0.0366	hypothetical protein
Down	EF_1812	EF_1812	-4.105	0.00829	hypothetical protein
Down	EF_1813	EF_1813	-4.105	0.00829	LTA synthase family protein
Down	EF_1482	EF_1482	-4.04187	0.0172	hypothetical protein
Down	EF_1483	EF_1483	-4.04187	0.0172	XkdX family protein
Down	EF_3054	EF_3054	-4.0362	0.000886	hypothetical protein
Down	EF_1461	EF_1461	-4.01093	0.0283	DUF2213 domain-containing protein
Down	EF_0640	EF_0640	-3.92572	0.0289	hypothetical protein
Down	EF_1127	sgaT	-3.86443	0.00382	PTS ascorbate transporter subunit IIC
Down	EF_1486	ply-2	-3.85458	0.0177	N-acetylmuramoyl-L-alanine amidase
Down	EF_0890	EF_0890	-3.83954	0.000936	hypothetical protein
Down	EF_0512	EF_0512	-3.83882	0.0157	type II toxin-antitoxin system RelB/DinJ family antitoxin
Down	EF_0513	EF_0513	-3.83882	0.0157	type II toxin-antitoxin system YafQ family toxin
Down	EF_1914	EF_1914	-3.78828	0.0387	hypothetical protein
Down	EF_1915	EF_1915	-3.78828	0.0387	hypothetical protein
Down	EF_2024	EF_2024	-3.78792	0.0304	autolysin
Down	EF_0386	arcC-2	-3.67861	0.0381	carbamate kinase
Down	EF_3046	EF_3046	-3.64098	0.032	PTS sugar transporter subunit IIA
Down	EF_1456	EF_1456	-3.62261	0.000303	DUF1073 domain-containing protein
Down	EF_1457	EF_1457	-3.62261	0.000303	phage head morphogenesis protein
Down	EF_1458	EF_1458	-3.62261	0.000303	hypothetical protein
Down	EF_1434	EF_1434	-3.58407	0.0148	DnaD domain protein
Down	EF_1471	EF_1471	-3.58115	0.0126	hypothetical protein
Down	EF_1472	EF_1472	-3.58115	0.0126	hypothetical protein
Down	EF_1053	EF_1053	-3.55566	0.0265	ABC transporter ATP-binding protein
Down	EF_0455	EF_0455	-3.54404	0.0289	PTS sugar transporter subunit IIC
Down	EF_0456	EF_0456	-3.54404	0.0289	PTS system mannose/fructose/sorbose family transporter subunit IID
Down	EF_0077	EF_0077	-3.51896	0.0367	alkaline shock response membrane anchor protein AmaP
Down	EF_1484	EF_1484	-3.44519	0.0375	hypothetical protein
Down	EF_1485	EF_1485	-3.44519	0.0375	hypothetical protein
Down	EF_1438	EF_1438	-3.43487	0.0474	hypothetical protein
Down	EF_2675	EF_2675	-3.43109	0.00497	competence protein ComA
Down	EF_1462	EF_1462	-3.4206	0.0414	hypothetical protein
Down	EF_1550	hup	-3.41293	0.00758	HU family DNA-binding protein
Down	EF_2225	EF_2225	-3.40223	0.00278	MerR family DNA-binding transcriptional regulator
Down	EF_1057	EF_1057	-3.33739	0.00258	divalent metal cation transporter
Down	EF_1058	EF_1058	-3.33739	0.00258	universal stress protein
Down	EF_0388	allD	-3.3355	0.0127	ureidoglycolate dehydrogenase
Down	EF_0704	EF_0704	-3.33047	1.61e-05	lipoprotein
Down	EF_2015	EF_2015	-3.32669	1.2e-05	head protein
Down	EF_2016	EF_2016	-3.32669	1.2e-05	phage portal protein
Down	EF_1034	EF_1034	-3.29184	0.0156	aminoglycoside phosphotransferase family protein
Down	EF_2937	EF_2937	-3.28181	0.018	hypothetical protein
Down	EF_3220	EF_3220	-3.19772	2.68e-07	hypothetical protein
Down	EF_3221	EF_3221	-3.19264	0.0194	helix-turn-helix transcriptional regulator
Down	EF_1357	EF_1357	-3.1681	0.00976	helix-turn-helix domain-containing protein
Down	EF_0643	EF_0643	-3.16377	0.0185	DUF4809 family protein
Down	EF_0578	EF_0578	-3.13267	0.0222	iron-dependent repressor
Down	EF_1441	EF_1441	-3.0869	0.00693	hypothetical protein
Down	EF_1442	EF_1442	-3.0869	0.00693	DNA topoisomerase
Down	EF_1443	EF_1443	-3.0869	0.00693	DUF1642 domain-containing protein
Down	EF_1444	EF_1444	-3.0869	0.00693	hypothetical protein
Down	EF_1470	EF_1470	-3.08029	0.0176	hypothetical protein
Down	EF_1481	EF_1481	-3.06711	0.0265	tail fiber protein
Down	EF_1814	EF_1814	-3.0173	0.0129	MFS transporter
Down	EF_0618	EF_0618	-2.98141	0.00996	TrmB family transcriptional regulator
Down	EF_2376	EF_2376	-2.97388	0.0034	hypothetical protein
Down	EF_1450	EF_1450	-2.94323	0.0478	positive control factor
Down	EF_0273	EF_0273	-2.9162	0.0221	histidine phosphatase family protein
Down	EF_2775	thiD	-2.89879	0.0493	bifunctional hydroxymethylpyrimidine kinase/phosphomethylpyrimidine kinase
Down	EF_2776	thiE	-2.89879	0.0493	thiamine phosphate synthase
Down	EF_2777	thiM	-2.89879	0.0493	hydroxyethylthiazole kinase
Down	EF_2778	EF_2778	-2.89879	0.0493	energy coupling factor transporter S component ThiW
Down	EF_1328	EF_1328	-2.81228	7.69e-05	GntR family transcriptional regulator
Down	EF_0616	EF_0616	-2.77806	0.0118	ornithine cyclodeaminase family protein
Down	EF_1465	EF_1465	-2.73723	0.0365	DUF4054 domain-containing protein
Down	EF_1466	EF_1466	-2.73723	0.0365	hypothetical protein
Down	EF_1467	EF_1467	-2.73723	0.0365	hypothetical protein
Down	EF_1468	EF_1468	-2.73723	0.0365	hypothetical protein
Down	EF_1469	EF_1469	-2.73723	0.0365	DUF3383 family protein
Down	EF_0840	EF_0840	-2.73597	0.00496	sugar kinase
Down	EF_2447	EF_2447	-2.70684	0.000672	DNA internalization-related competence protein ComEC/Rec2
Down	EF_2448	EF_2448	-2.70684	0.000672	ComE operon protein 2
Down	EF_0827	EF_0827	-2.70396	0.0381	Gfo/Idh/MocA family oxidoreductase
Down	EF_0461	EF_0461	-2.68977	0.0414	PTS fructose transporter subunit IIA
Down	EF_1080	EF_1080	-2.68118	0.0439	Y-family DNA polymerase
Down	EF_2481	EF_2481	-2.62195	0.0383	HAD family hydrolase
Down	EF_1130	EF_1130	-2.6202	0.0255	L-ribulose-5-phosphate 3-epimerase
Down	EF_1131	araD	-2.6202	0.0255	L-ribulose-5-phosphate 4-epimerase
Down	EF_0387	EF_0387	-2.61804	0.0255	dicarboxylate/amino acid:cation symporter
Down	EF_2224	EF_2224	-2.59342	0.00136	DUF11 domain-containing protein
Down	EF_0146	EF_0146	-2.58648	6.31e-06	surface exclusion protein SEA1/PrgA
Down	EF_1391	EF_1391	-2.57676	0.0157	molybdopterin molybdotransferase MoeA
Down	EF_1476	EF_1476	-2.56972	0.0233	hypothetical protein
Down	EF_1477	EF_1477	-2.56972	0.0233	hypothetical protein
Down	EF_1478	EF_1478	-2.56972	0.0233	DUF2634 domain-containing protein
Down	EF_1479	EF_1479	-2.56972	0.0233	baseplate J/gp47 family protein
Down	EF_1480	EF_1480	-2.56972	0.0233	hypothetical protein
Down	EF_2435	EF_2435	-2.55049	0.0174	PTS transporter subunit EIIC
Down	EF_0389	EF_0389	-2.54185	0.0124	hypothetical protein
Down	EF_0076	EF_0076	-2.52997	0.0229	SDR family oxidoreductase
Down	EF_0250	EF_0250	-2.50764	0.000669	chorismate mutase
Down	EF_0576	EF_0576	-2.50233	0.0375	metal ABC transporter permease
Down	EF_0577	EF_0577	-2.50233	0.0375	metal ABC transporter substrate-binding protein
Down	EF_3075	EF_3075	-2.47777	6.12e-05	WxL domain-containing protein
Down	EF_3076	EF_3076	-2.47777	6.12e-05	LPXTG cell wall anchor domain-containing protein
Down	EF_3130	EF_3130	-2.44885	0.000802	hypothetical protein
Down	EF_0954	EF_0954	-2.43986	5.92e-05	LacI family transcriptional regulator
Down	EF_2973	phoZ	-2.42346	0.0101	alkaline phosphatase
Down	EF_1119	EF_1119	-2.42104	0.0355	transporter substrate-binding domain-containing protein
Down	EF_1753	EF_1753	-2.42095	0.00912	daptomycin-sensing surface protein LiaX
Down	EF_0818	EF_0818	-2.41617	0.0406	polysaccharide lyase 8 family protein
Down	EF_1851	EF_1851	-2.40319	0.0175	beta-galactosidase
Down	EF_3241	EF_3241	-2.40084	0.00118	RloB domain-containing protein
Down	EF_2014	EF_2014	-2.37857	0.00923	hypothetical protein
Down	EF_1224	EF_1224	-2.3757	0.0375	helix-turn-helix transcriptional regulator
Down	EF_2434	EF_2434	-2.34697	0.000802	MurR/RpiR family transcriptional regulator
Down	EF_0936	ksgA	-2.32972	8.36e-07	16S rRNA (adenine(1518)-N(6)/adenine(1519)-N(6))-dimethyltransferase RsmA
Down	EF_0642	EF_0642	-2.32875	0.0381	DUF4809 family protein
Down	EF_0889	EF_0889	-2.31947	0.0229	hypothetical protein
Down	EF_3131	EF_3131	-2.31267	4.91e-05	YicC family protein
Down	EF_0459	murQ1	-2.29337	0.0439	N-acetylmuramic acid 6-phosphate etherase
Down	EF_0101	EF_0101	-2.2913	0.00042	alpha/beta hydrolase
Down	EF_1596	EF_1596	-2.28823	0.00819	lipoprotein
Down	EF_0692	EF_0692	-2.28183	0.0439	MurR/RpiR family transcriptional regulator
Down	EF_1673	EF_1673	-2.24209	0.00136	ABC transporter ATP-binding protein
Down	EF_2866	EF_2866	-2.23908	0.000317	YebC/PmpR family DNA-binding transcriptional regulator
Down	EF_1863	EF_1863	-2.20224	0.00337	HAMP domain-containing histidine kinase
Down	EF_1864	EF_1864	-2.20224	0.00337	response regulator transcription factor
Down	EF_2206	tadA	-2.19972	0.0344	nucleoside deaminase
Down	EF_3250	EF_3250	-2.18748	0.0127	hypothetical protein
Down	EF_1936	EF_1936	-2.16759	0.0174	hypothetical protein
Down	EF_2623	cadA	-2.16218	0.0218	cadmium-translocating P-type ATPase
Down	EF_3263	EF_3263	-2.15456	0.0418	hypothetical protein
Down	EF_0452	EF_0452	-2.14374	0.0216	acyl-CoA synthetase
Down	EF_3223	EF_3223	-2.14115	0.0124	helix-turn-helix transcriptional regulator
Down	EF_0935	rnmV	-2.14099	0.00507	ribonuclease M5
Down	EF_2786	EF_2786	-2.13459	0.0221	DUF488 domain-containing protein
Down	EF_0703	EF_0703	-2.12927	0.0371	DUF421 domain-containing protein
Down	EF_1320	EF_1320	-2.11269	0.00996	ABC transporter ATP-binding protein
Down	EF_3292	serS-2	-2.07724	0.0131	serine--tRNA ligase
Down	EF_0012	rplI	-2.03843	0.0377	50S ribosomal protein L9
Down	EF_0277	ogt	-2.01931	0.0377	methylated-DNA--[protein]-cysteine S-methyltransferase
LZD+Phage-Vs-LZD_18h
Regulation	Ensembl ID	Symbol	Fold Change	Adj.Pval	Description
Up	EF_2652	potA	2.48607	0.00908	ABC transporter ATP-binding protein
Up	EF_2649	EF_2649	2.47754	0.00962	ABC transporter substrate-binding protein
Up	EF_2650	EF_2650	2.47754	0.00962	ABC transporter permease
Up	EF_2651	EF_2651	2.47754	0.00962	ABC transporter permease
Up	EF_1673	EF_1673	2.42469	0.00327	ABC transporter ATP-binding protein
Up	EF_0470	nrdF	2.23559	0.0368	class 1b ribonucleoside-diphosphate reductase subunit beta
Up	EF_0927	EF_0927	2.20004	5.55e-08	sensor histidine kinase
Up	EF_0926	EF_0926	2.18975	1.64e-07	response regulator transcription factor
Up	EF_1672	Permease	2.01711	0.0455	ABC transporter permease
Up	EF_1010	EF_1010	2.01559	0.0455	sigma-54-dependent transcriptional regulator
Down	EF_0412	mltF	-8.24507	0.0185	PTS sugar transporter subunit IIA
Down	EF_0411	EF_0411	-5.84568	0.00962	PTS mannitol transporter subunit IICBA
Down	EF_1024	ppdK	-5.47443	0.00392	pyruvate phosphate dikinase
Down	EF_2803	EF_2803	-4.98035	0.0387	holin
Down	EF_2646	EF_2646	-4.54075	0.0393	glycerate kinase
Down	EF_2005	EF_2005	-4.50631	0.0339	tail protein
Down	EF_2805	EF_2805	-4.48508	0.0134	XkdX family protein
Down	EF_2806	EF_2806	-4.48508	0.0134	hypothetical protein
Down	EF_0512	EF_0512	-4.45091	0.0331	type II toxin-antitoxin system RelB/DinJ family antitoxin
Down	EF_0513	EF_0513	-4.45091	0.0331	type II toxin-antitoxin system YafQ family toxin
Down	EF_1995	EF_1995	-4.40067	0.0134	hypothetical protein
Down	EF_0355	Endolysin	-4.05631	0.0304	LysM peptidoglycan-binding domain-containing protein
Down	EF_2004	EF_2004	-3.94647	0.0415	hypothetical protein
Down	EF_2810	EF_2810	-3.93578	0.0455	phage baseplate upper protein
Down	EF_1405	trx	-3.91045	0.0393	thioredoxin
Down	EF_1992	EF_1992	-3.89379	0.000344	LysM peptidoglycan-binding domain-containing protein
Down	EF_2001	EF_2001	-3.82454	0.0304	CHAP domain-containing protein
Down	EF_2002	EF_2002	-3.82454	0.0304	tail protein
Down	EF_2003	EF_2003	-3.82454	0.0304	tape measure protein
Down	EF_0076	EF_0076	-3.53275	0.00962	SDR family oxidoreductase
Down	EF_0638	EF_0638	-3.23313	0.0422	DUF1307 domain-containing protein
Down	EF_2225	EF_2225	-3.08672	0.0291	MerR family DNA-binding transcriptional regulator
Down	EF_0050	EF_0050	-2.77252	0.0455	hypothetical protein
Down	EF_2786	EF_2786	-2.60898	0.0134	DUF488 domain-containing protein
Down	EF_1328	EF_1328	-2.5368	0.00392	GntR family transcriptional regulator
Down	EF_2547	EF_2547	-2.50318	0.0134	hypothetical protein
Down	EF_2636	EF_2636	-2.49193	0.0298	hypothetical protein
Down	EF_2637	EF_2637	-2.4901	0.0478	CPBP family intramembrane metalloprotease
Down	EF_1089	EF_1089	-2.48718	0.0134	DUF805 domain-containing protein
Down	EF_0698	EF_0698	-2.30061	0.00983	GNAT family N-acetyltransferase
Down	EF_1043	EF_1043	-2.28876	0.0423	YjzD family protein
Down	EF_2702	EF_2702	-2.20109	0.0229	hypothetical protein
Down	EF_3130	EF_3130	-2.15506	0.0224	hypothetical protein
Down	EF_3066	def-1	-2.10635	0.0134	peptide deformylase
