# Supplementary material for: In vitro resensitization of multidrug-resistant clinical isolates of Enterococcus faecium and E. faecalis through phage-antibiotic synergy
Source: Antimicrob Agents Chemother. 2024 Dec 19;69(2):e00740-24. doi: 10.1128/aac.00740-24 (PMC11823633; doi:10.1128/aac.00740-24)
Supplement: Table S6 — Antibiograms of strains used in this study. [file aac.00740-24-s0007.xlsx]

## Sheet: Sheet1
	Supplemental Table 6. Antibiograms of strains used in this study. MIC values, and susceptibility breakpoints are shown in ug/mL for ampicillin, linezolid and vancomycin.
A)	Enterococcus spp. susceptibility breakpoints
	Antibiotic	Susceptible	Intermediate	Resistant
	Vancomycin	≤4	8 - 16	≥32
	Linezolid	≤2	4	≥8
	Ampicillin	≤8	-	≥16
B)	Enterococcus faecium strains
	Strain	E. faecium Tx1330	E. faecium EF98PII	E. faecium EF208PII	E. faecium NYU
	Ampicillin	0.5, S	>16, R	>16, R	>16, R
	Cefazolin	R	R	R	R
	Cefoxitin	R	R	R	R
	Clindamycin	R	R	R	R
	Daptomycin	I	S	S	S
	Erythromycin	S	R	R	R
	Gentamicin	R	R	R	R
	Gentamicin-Syn	S	S	S	S
	Levofloxacin	S	R	R	R
	Linezolid	2, S	2, S	2, S	2, S
	Minocycline	S	R	R	R
	Penicillin G	S	R	R	R
	Streptomycin-Syn	S	S	S	S
	Tetracycline	S	R	R	R
	Trimethoprim-Sulfamethoxazole	R	R	R	R
	Vancomycin	<=0.5, S	>32, R	>32, R	>32, R
C)	Enterococcus faecalis strains
	Strain	E. faecalis DP11	E. faecalis EF116PII	E. faecalis EF140PII	E. faecalis V587
	Ampicillin	0.5, S	2, S	1,S	0.5, S
	Cefazolin	R	R	R	R
	Cefoxitin	R	R	R	R
	Clindamycin	R	R	R	R
	Daptomycin	S	S	I	S
	Erythromycin	R	R	R	R
	Gentamicin	R	R	R	R
	Gentamicin-Syn	S	R	R	R
	Levofloxacin	R	R	R	S
	Linezolid	4, I	<=1, S	<=1, S	2, S
	Minocycline	R	R	R	S
	Penicillin G	R	S	R	S
	Streptomycin-Syn	S	R	S	R
	Tetracycline	R	R	R	S
	Trimethoprim-Sulfamethoxazole	R	R	R	R
	Vancomycin	1,S	>32, R	>32, R	>32, R
D) E. faecalis EF116PII after PAS experiments
	Strain	E. faecalis EF116PII	E. faecalis EF116PII	E. faecalis EF116PII	E. faecalis EF116PII	E. faecalis EF116PII	E. faecalis EF116PII	E. faecalis EF116PII	E. faecalis EF116PII
	Phage treatment	no phage	no phage	phage PL	no phage	phage PL	no phage	phage PL	phage PL
	Antibiotic treatment	no antibiotic	ampicillin	ampicillin	linozolid	linezolid	vancomycin	vancomycin	no antibiotic
	Ampicillin	2, S	1, S	4, S	4, S	1, S	4, S	4, S	4, S
	Cefazolin	R	R	R	R	R	R	R	R
	Cefoxitin	R	R	R	R	R	R	R	R
	Clindamycin	R	R	R	R	R	R	R	R
	Daptomycin	S	S	S	S	S	S	S	S
	Erythromycin	R	R	R	R	R	R	R	R
	Gentamicin	R	R	R	R	R	R	R	R
	Gentamicin-Syn	R	R	R	R	R	R	R	R
	Levofloxacin	R	R	R	R	R	R	R	I
	Linezolid	<=1, S	<=1, S	<=1, S	<=1, S	<=1, S	<=1, S	<=1, S	<=1, S
	Minocycline	R	R	R	R	R	R	R	R
	Penicillin G	S	S	S	S	S	S	S	S
	Streptomycin-Syn	R	R	R	S	R	R	R	R
	Tetracycline	R	R	R	R	R	R	R	R
	Trimethoprim-Sulfamethoxazole	R	R	R	R	R	R	R	R
	Vancomycin	>32, R	>32, R	>32, R	>32, R	>32, R	>32, R	>32, R	>32, R
E) E. faecium EF98PII after PAS experiments
	Strain	E. faecium EF98PII	E. faecium EF98PII	E. faecium EF98PII	E. faecium EF98PII	E. faecium EF98PII
	Phage treatment	no phage	no phage	no phage	phage Ben	no phage
	Antibiotic treatment	no antibiotic	ampicillin	linezolid	vancomycin	vancomycin
	Ampicillin	>16, R	>16, R	>16, R	>16, R	>16, R
	Cefazolin	R	R	R	R	R
	Cefoxitin	R	R	R	R	R
	Clindamycin	R	R	R	R	R
	Daptomycin	S	N	S	S	S
	Erythromycin	R	R	R	R	R
	Gentamicin	R	R	R	R	R
	Gentamicin-Syn	S	S	S	S	S
	Levofloxacin	R	R	R	R	R
	Linezolid	2, S	2, S	2, S	2, S	2, S
	Minocycline	R	R	R	R	R
	Penicillin G	R	R	R	R	R
	Streptomycin-Syn	S	S	S	S	S
	Tetracycline	R	R	R	R	R
	Trimethoprim-Sulfamethoxazole	R	R	R	R	R
	Vancomycin	>32, R	>32, R	16, I	>32, R	>32, R
