# Supplementary material for: In vitro resensitization of multidrug-resistant clinical isolates of Enterococcus faecium and E. faecalis through phage-antibiotic synergy
Source: Antimicrob Agents Chemother. 2024 Dec 19;69(2):e00740-24. doi: 10.1128/aac.00740-24 (PMC11823633; doi:10.1128/aac.00740-24)
Supplement: Table S7 — Fractional inhibitory concentration. [file aac.00740-24-s0008.xlsx]

## Sheet: Sheet1
Supplemental Table 7. Fractional Inhibitory Concentration
Condition	CAB	MICAB	CP	MICP	FIC	FIC interpretation
E. faecium EF98PII, phage Ben, vancomycin	128	128	100	10000000	1.00001	indifferent
E. faecium EF98PII, phage Ben, vancomycin	64	128	1000	10000000	0.5001	synergy
E. faecium EF98PII, phage Ben, vancomycin	32	128	1000	10000000	0.2501	synergy
E. faecium EF98PII, phage Ben, vancomycin	16	128	1000	10000000	0.1251	synergy
E. faecium EF98PII, phage Ben, vancomycin	8	128	10000	10000000	0.0635	synergy
E. faecium EF98PII, phage Ben, vancomycin	4	128	10000	10000000	0.03225	synergy
E. faecium EF98PII, phage Ben, vancomycin	2	128	100000	10000000	0.025625	synergy
E. faecium EF98PII, phage Ben, vancomycin	1	128	1000000	10000000	0.107813	synergy
E. faecium EF98PII, phage Ben, vancomycin	0.5	128	10000000	10000000	1.00391	indifferent
E. faecium EF98PII, phage Ben, ampicillin	64	64	1000	10000000	1.0001	indifferent
E. faecium EF98PII, phage Ben, ampicillin	2	64	10000	10000000	0.03225	synergy
E. faecium EF98PII, phage Ben, ampicillin	4	64	100000	10000000	0.0725	synergy
E. faecium EF98PII, phage Ben, ampicillin	1	64	1000000	10000000	0.115625	synergy
E. faecium EF98PII, phage Ben, ampicillin	0.5	64	10000000	10000000	1.00781	indifferent
E. faecium EF98PII, phage Ben, ampicillin	0.25	64	1000000	10000000	0.103906	synergy
E. faecium EF98PII, phage Ben, linlezolid	4	2	100	10000000	2.00001	indifferent
E. faecium EF98PII, phage Ben, linlezolid	4	2	1000	10000000	2.0001	indifferent
E. faecium EF98PII, phage Ben, linlezolid	4	2	10000	10000000	2.001	indifferent
E. faecium EF98PII, phage Ben, linlezolid	8	2	100000	10000000	4.01	antagonistic
E. faecium EF98PII, phage Ben, linlezolid	8	2	1000000	10000000	4.1	antagonistic
E. faecium EF98PII, phage Ben, linlezolid	1	2	1000000	10000000	0.6	indifferent
E. faecium EF98PII, phage Ben, linlezolid	0.125	2	100000	10000000	0.0725	synergy
E. faecium NYU, phage Ben, vancomycin	64	128	1000	1000000	0.501	synergy
E. faecium NYU, phage Ben, vancomycin	8	128	10000	1000000	0.0725	synergy
E. faecium NYU, phage Ben, vancomycin	0.5	128	100000	1000000	0.103906	synergy
E. faecium NYU, phage Ben, ampicillin	64	64	100000	1000000	1.1	indifferent
E. faecium NYU, phage Ben, ampicillin	32	64	100000	1000000	0.6	indifferent
E. faecium NYU, phage Ben, ampicillin	64	64	1000000	1000000	2	indifferent
E. faecium NYU, phage Ben, linezolid	2	2	100	1000000	1.0001	indifferent
E. faecium NYU, phage Ben, linezolid	2	2	1000	1000000	1.001	indifferent
E. faecium NYU, phage Ben, linezolid	1	2	10000	1000000	0.51	indifferent
E. faecium NYU, phage Ben, linezolid	0.25	2	100000	1000000	0.225	synergy
E. faecium NYU, phage Ben, linezolid	0.125	2	10000000	1000000	10.0625	antagonistic
E. faecium Tx1330, phage Bop, vancomycin	2	2	100	1000000	1.0001	indifferent
E. faecium Tx1330, phage Bop, vancomycin	2	2	1000	1000000	1.001	indifferent
E. faecium Tx1330, phage Bop, vancomycin	2	2	10000	1000000	1.01	indifferent
E. faecium Tx1330, phage Bop, vancomycin	1	2	100000	1000000	0.6	indifferent
E. faecium Tx1330, phage Bop, vancomycin	0.5	2	100000	1000000	0.35	synergy
E. faecium Tx1330, phage Bop, ampicillin	1	2	100	1000000	0.5001	synergy
E. faecium Tx1330, phage Bop, ampicillin	1	2	1000	1000000	0.501	synergy
E. faecium Tx1330, phage Bop, ampicillin	0.5	2	10000	1000000	0.26	synergy
E. faecium Tx1330, phage Bop, ampicillin	0.25	2	100000	1000000	0.225	synergy
E. faecium Tx1330, phage Bop, linezolid	4	4	100	1000000	1.0001	indifferent
E. faecium Tx1330, phage Bop, linezolid	4	4	1000	1000000	1.001	indifferent
E. faecium Tx1330, phage Bop, linezolid	8	4	10000	1000000	2.01	indifferent
E. faecium Tx1330, phage Bop, linezolid	32	4	100000	1000000	8.1	antagonistic
E. faecium Tx1330, phage Bop, linezolid	8	4	1000000	1000000	3	antagonistic
E. faecium Tx1330, phage Bop, linezolid	1	4	10000	1000000	0.26	synergy
E. faecium Tx1330, phage Bop, linezolid	1	4	100000	1000000	0.35	synergy
E. faecium Tx1330, phage Bop, linezolid	0.5	4	100000	1000000	0.225	synergy
E. faecium Tx1330, phage Bop, linezolid	0.25	4	100000	1000000	0.1625	synergy
E. faecium Tx1330, phage Bop, linezolid	0.125	4	100000	1000000	0.13125	synergy
E. faecium EF208PII, phage Bop, vancomycin	64	128	1000000	10000000	0.6	synergy
E. faecium EF208PII, phage Bop, vancomycin	0.5	128	1000000	10000000	0.103906	synergy
E. faecium EF208PII, phage Bop, vancomycin	0.5	128	10000000	10000000	1.00391	indifferent
E. faecium EF208PII, phage Bop, ampicillin	32	64	1000000	10000000	0.6	synergy
E. faecium EF208PII, phage Bop, ampicillin	1	64	10000000	10000000	1.01562	indifferent
E. faecium EF208PII, phage Bop, linezolid	2	4	10000000	10000000	1.5	indifferent
E. faecium EF208PII, phage Bop, linezolid	1	4	10000000	10000000	1.25	indifferent
E. faecium EF208PII, phage Bop, linezolid	0.5	4	10000000	10000000	1.125	indifferent
E. faecium EF208PII, phage Bop, linezolid	0.25	4	10000000	10000000	1.0625	indifferent
E. faecium EF208PII, phage Bop, linezolid	0.125	4	10000000	10000000	1.03125	indifferent
