# Supplementary material for: In vitro resensitization of multidrug-resistant clinical isolates of Enterococcus faecium and E. faecalis through phage-antibiotic synergy
Source: Antimicrob Agents Chemother. 2024 Dec 19;69(2):e00740-24. doi: 10.1128/aac.00740-24 (PMC11823633; doi:10.1128/aac.00740-24)
Supplement: Table S8 — Phage titer in production and testing strains. [file aac.00740-24-s0009.xlsx]

## Sheet: Sheet1
	Supplemental Table 8. Phage titer and Efficiency Of Plating (EOP).
A)	Phage:	Ben
	Host:	Isolation host
		E. faecalis Yi6-1	E. faecium EF98PII	E. faecium NYU	E. faecalis V587
	Titer:	300000000	1000000000	14000000000	5000000
	EOP:	1	3.33333	46.6667	0.0166667
B)	Phage:	Bop
	Host:	Isolation host
		E. faecalis Yi6-1	E. faecium Tx1330	E. faecium EF208PII
	Titer:	3600000000	3600000000	55000000000
	EOP:	1	1	15.2778
C)	Phage:	PL
	Host:	Isolation host
		E. faecalis EF116PII	E. faecalis EF116PII
	Titer:	200000000	200000000
	EOP:	1	1
D)	Phage:	ReUmp
	Host:	Isolation host
		E. faecalis Yi6-1	E. faecalis DP11
	Titer:	60000000	140000000
	EOP:	1	2.33333
E)	Phage:	Bob
	Host:	Isolation host
		E. faecalis B3286	E. faecalis EF140PII
	Titer:	8000000	20000000
	EOP:	1	2.5

## Sheet: Sheet2
	Supplemental Table 8. Phage titer and Efficiency Of Plating (EOP).
A)	Phage:	Ben
	Host:	Isolation host (E. faecalis YI6-1)	E. faecium EF98PII	E. faecium NYU	E. faecalis V587
	Titer:	300000000	1000000000	14000000000	5000000
	EOP:	1	3.33333	46.6667	0.0166667
B)	Phage:	Bop
	Host:	Isolation host (E. faecalis YI6-1)	E. faecium Tx1330	E. faecium EF208PII
	Titer:	3600000000	3600000000	55000000000
	EOP:	1	1	15.2778
C)	Phage:	PL
	Host:	Isolation host E. faecalis EF116PII	E. faecalis EF116PII
	Titer:	200000000	200000000
	EOP:	1	1
D)	Phage:	ReUmp
	Host:	Isolation host E. faecalis Yi6-1	E. faecalis DP11
	Titer:	60000000	140000000
	EOP:	1	2.33333
E)	Phage:	Bob
	Host:	Isolation host E. faecalis B3286	E. faecalis EF140PII
	Titer:	8000000	20000000
	EOP:	1	2.5
